# Supplementary material for: High level non-carbapenemase carbapenem resistance by overlaying mutations of mexR, oprD, and ftsI in Pseudomonas aeruginosa
Source: Microbiol Spectr. 2024 Nov 18;13(1):e01398-24. doi: 10.1128/spectrum.01398-24 (PMC11705820; doi:10.1128/spectrum.01398-24)
Supplement: Supplemental data — Genomic information of 234 meropenem susceptible and 278 meropenem resistant strains were obtained from the PATRIC database. [file spectrum.01398-24-s0001.xlsx]

## Sheet: Supplementary Dataset 1
Supplementary Dataset 1. Genomic information of 234 meropenem susceptible and 278 meropenem resistant strains were obtained from the PATRIC database

## Sheet: Meropenem resistant Pseudomonas
Taxon ID	Genome ID	MLST	MLST	Genome Name	Antibiotic	Resistant Phenotype	Measurement	Measurement Sign	Measurement Value	Measurement Unit	Laboratory Typing Method	Laboratory Typing Method Version	Laboratory Typing Platform	Vendor	Testing Standard	Testing Standard Year	Computational Method	Computational Method Version	Computational Method Performance	Evidence	Source	PubMed
287	287.125	MLST.Pseudomonas_aeruginosa.235	235	Pseudomonas aeruginosa strain CH5695	meropenem	Resistant	8		8	mg/L	Broth dilution				CLSI	2018				Laboratory Method		32048461
287	287.126	MLST.Pseudomonas_aeruginosa.235	235	Pseudomonas aeruginosa strain F1979	meropenem	Resistant					Agar dilution				CLSI	2018				Laboratory Method		32048461
287	287.126	MLST.Pseudomonas_aeruginosa.308	308	Pseudomonas aeruginosa strain F2045	meropenem	Resistant					Agar dilution				CLSI	2018				Laboratory Method		32048461
287	287.126	MLST.Pseudomonas_aeruginosa.235	235	Pseudomonas aeruginosa strain F2064	meropenem	Resistant					Agar dilution				CLSI	2018				Laboratory Method		32048461
287	287.126	MLST.Pseudomonas_aeruginosa.235	235	Pseudomonas aeruginosa strain F1697	meropenem	Resistant					Agar dilution				CLSI	2018				Laboratory Method		32048461
287	287.126	MLST.Pseudomonas_aeruginosa.233	233	Pseudomonas aeruginosa strain F1789	meropenem	Resistant	512		512	mg/L	Broth dilution				CLSI	2018				Laboratory Method		32048461
287	287.127	MLST.Pseudomonas_aeruginosa.175	175	Pseudomonas aeruginosa strain ESP088	meropenem	Resistant	8		8	mg/L	Broth dilution				CLSI	2018				Laboratory Method		32048461
287	287.125	MLST.Pseudomonas_aeruginosa.235	235	Pseudomonas aeruginosa strain CH4745	meropenem	Resistant					Agar dilution				CLSI	2018				Laboratory Method		32048461
287	287.125	MLST.Pseudomonas_aeruginosa.235	235	Pseudomonas aeruginosa strain MHH17233	meropenem	Resistant					Agar dilution				CLSI	2018				Laboratory Method		32048461
287	287.126	MLST.Pseudomonas_aeruginosa.175	175	Pseudomonas aeruginosa strain F2240	meropenem	Resistant					Agar dilution				CLSI	2018				Laboratory Method		32048461
287	287.126	MLST.Pseudomonas_aeruginosa.244	244	Pseudomonas aeruginosa strain F1787	meropenem	Resistant	16		16	mg/L	Broth dilution				CLSI	2018				Laboratory Method		32048461
287	287.126	MLST.Pseudomonas_aeruginosa.175	175	Pseudomonas aeruginosa strain F2199	meropenem	Resistant	16		16	mg/L	Broth dilution				CLSI	2018				Laboratory Method		32048461
287	287.128	MLST.Pseudomonas_aeruginosa.155	155	Pseudomonas aeruginosa strain PAER_5	meropenem	Resistant									clsi	2017				Laboratory Method		31530672
287	287.126	MLST.Pseudomonas_aeruginosa.235	235	Pseudomonas aeruginosa strain F1864	meropenem	Resistant	512		512	mg/L	Broth dilution				CLSI	2018				Laboratory Method		32048461
287	287.855	MLST.Pseudomonas_aeruginosa.966	966	Pseudomonas aeruginosa strain FDA-CDC-AR_0271	meropenem	Resistant	8	==	8	mg/L	Broth dilution				CLSI					Laboratory Method
287	287.127	MLST.Pseudomonas_aeruginosa.179	179	Pseudomonas aeruginosa strain ESP078	meropenem	Resistant					Agar dilution				CLSI	2018				Laboratory Method		32048461
287	287.126	MLST.Pseudomonas_aeruginosa.233	233	Pseudomonas aeruginosa strain F1821	meropenem	Resistant					Agar dilution				CLSI	2018				Laboratory Method		32048461
287	287.852	MLST.Pseudomonas_aeruginosa.316	316	Pseudomonas aeruginosa strain FDA-CDC-AR_0239	meropenem	Resistant	8	>	8	mg/L	Broth dilution				CLSI					Laboratory Method
287	287.126	MLST.Pseudomonas_aeruginosa.235	235	Pseudomonas aeruginosa strain F1724	meropenem	Resistant					Agar dilution				CLSI	2018				Laboratory Method		32048461
287	287.126	MLST.Pseudomonas_aeruginosa.235	235	Pseudomonas aeruginosa strain F2040	meropenem	Resistant	512		512	mg/L	Broth dilution				CLSI	2018				Laboratory Method		32048461
287	287.127	MLST.Pseudomonas_aeruginosa.235	235	Pseudomonas aeruginosa strain ESP068	meropenem	Resistant	128		128	mg/L	Broth dilution				CLSI	2018				Laboratory Method		32048461
287	287.125	MLST.Pseudomonas_aeruginosa.357	357	Pseudomonas aeruginosa strain CH4877	meropenem	Resistant					Agar dilution				CLSI	2018				Laboratory Method		32048461
287	287.853	MLST.Pseudomonas_aeruginosa.233	233	Pseudomonas aeruginosa strain FDA-CDC-AR_0254	meropenem	Resistant	8	>	8	mg/L	Broth dilution				CLSI					Laboratory Method
287	287.126	MLST.Pseudomonas_aeruginosa.235	235	Pseudomonas aeruginosa strain F1741	meropenem	Resistant					Agar dilution				CLSI	2018				Laboratory Method		32048461
287	287.853	MLST.Pseudomonas_aeruginosa.233	233	Pseudomonas aeruginosa strain FDA-CDC-AR_0255	meropenem	Resistant	8	>	8	mg/L	Broth dilution				CLSI					Laboratory Method
287	287.125	MLST.Pseudomonas_aeruginosa.235	235	Pseudomonas aeruginosa strain CH4560	meropenem	Resistant	64		64	mg/L	Broth dilution				CLSI	2018				Laboratory Method		32048461
287	287.126	MLST.Pseudomonas_aeruginosa.175	175	Pseudomonas aeruginosa strain F1745	meropenem	Resistant					Agar dilution				CLSI	2018				Laboratory Method		32048461
287	287.126	MLST.Pseudomonas_aeruginosa.235	235	Pseudomonas aeruginosa strain F2097	meropenem	Resistant					Agar dilution				CLSI	2018				Laboratory Method		32048461
287	287.126	MLST.Pseudomonas_aeruginosa.235	235	Pseudomonas aeruginosa strain F2000	meropenem	Resistant	512		512	mg/L	Broth dilution				CLSI	2018				Laboratory Method		32048461
287	287.128	MLST.Pseudomonas_aeruginosa.155	155	Pseudomonas aeruginosa strain PAER_4	meropenem	Resistant									clsi	2017				Laboratory Method		31530672
287	287.126	MLST.Pseudomonas_aeruginosa.357	357	Pseudomonas aeruginosa strain F2073	meropenem	Resistant	64		64	mg/L	Broth dilution				CLSI	2018				Laboratory Method		32048461
287	287.127	MLST.Pseudomonas_aeruginosa.175	175	Pseudomonas aeruginosa strain ESP074	meropenem	Resistant					Agar dilution				CLSI	2018				Laboratory Method		32048461
287	287.126	MLST.Pseudomonas_aeruginosa.235	235	Pseudomonas aeruginosa strain F1746	meropenem	Resistant					Agar dilution				CLSI	2018				Laboratory Method		32048461
287	287.126	MLST.Pseudomonas_aeruginosa.235	235	Pseudomonas aeruginosa strain F2167	meropenem	Resistant	512		512	mg/L	Broth dilution				CLSI	2018				Laboratory Method		32048461
287	287.128	MLST.Pseudomonas_aeruginosa.155	155	Pseudomonas aeruginosa strain PAER_7	meropenem	Resistant									clsi	2017				Laboratory Method		31530672
287	287.128	MLST.Pseudomonas_aeruginosa.235	235	Pseudomonas aeruginosa strain PSAE2139	meropenem	Resistant	16		16	mg/L	Broth dilution				CLSI	2018				Laboratory Method		32048461
287	287.126	MLST.Pseudomonas_aeruginosa.235	235	Pseudomonas aeruginosa strain F1853	meropenem	Resistant	64		64	mg/L	Broth dilution				CLSI	2018				Laboratory Method		32048461
287	287.126	MLST.Pseudomonas_aeruginosa.175	175	Pseudomonas aeruginosa strain F2055	meropenem	Resistant					Agar dilution				CLSI	2018				Laboratory Method		32048461
287	287.855	MLST.Pseudomonas_aeruginosa.252	252	Pseudomonas aeruginosa strain FDA-CDC-AR_0268	meropenem	Resistant	8	==	8	mg/L	Broth dilution				CLSI					Laboratory Method
287	287.854	MLST.Pseudomonas_aeruginosa.389	389	Pseudomonas aeruginosa strain FDA-CDC-AR_0260	meropenem	Resistant	8	==	8	mg/L	Broth dilution				CLSI					Laboratory Method
287	287.126	MLST.Pseudomonas_aeruginosa.175	175	Pseudomonas aeruginosa strain F1712	meropenem	Resistant	16		16	mg/L	Broth dilution				CLSI	2018				Laboratory Method		32048461
287	287.125	MLST.Pseudomonas_aeruginosa.235	235	Pseudomonas aeruginosa strain MHH17441	meropenem	Resistant	16		16	mg/L	Broth dilution				CLSI	2018				Laboratory Method		32048461
287	287.126	MLST.Pseudomonas_aeruginosa.308	308	Pseudomonas aeruginosa strain F1754	meropenem	Resistant	16		16	mg/L	Broth dilution				CLSI	2018				Laboratory Method		32048461
287	287.851	MLST.Pseudomonas_aeruginosa.282	282	Pseudomonas aeruginosa strain FDA-CDC-AR_0231	meropenem	Resistant	8	>	8	mg/L	Broth dilution				CLSI					Laboratory Method
287	287.128	MLST.Pseudomonas_aeruginosa.155	155	Pseudomonas aeruginosa strain PAER_6	meropenem	Resistant	8		8	mg/L										Laboratory Method		31530672
287	287.126	MLST.Pseudomonas_aeruginosa.233	233	Pseudomonas aeruginosa strain F2054	meropenem	Resistant	512		512	mg/L	Broth dilution				CLSI	2018				Laboratory Method		32048461
287	287.126	MLST.Pseudomonas_aeruginosa.235	235	Pseudomonas aeruginosa strain F1869	meropenem	Resistant	512		512	mg/L	Broth dilution				CLSI	2018				Laboratory Method		32048461
287	287.126	MLST.Pseudomonas_aeruginosa.235	235	Pseudomonas aeruginosa strain F1795	meropenem	Resistant					Agar dilution				CLSI	2018				Laboratory Method		32048461
287	287.126	MLST.Pseudomonas_aeruginosa.175	175	Pseudomonas aeruginosa strain F2235	meropenem	Resistant	16		16	mg/L	Broth dilution				CLSI	2018				Laboratory Method		32048461
287	287.127	MLST.Pseudomonas_aeruginosa.179	179	Pseudomonas aeruginosa strain ESP064	meropenem	Resistant	64		64	mg/L	Broth dilution				CLSI	2018				Laboratory Method		32048461
287	287.126	MLST.Pseudomonas_aeruginosa.235	235	Pseudomonas aeruginosa strain F1747	meropenem	Resistant	512		512	mg/L	Broth dilution				CLSI	2018				Laboratory Method		32048461
287	287.853	MLST.Pseudomonas_aeruginosa.357	357	Pseudomonas aeruginosa strain FDA-CDC-AR_0246	meropenem	Resistant	8	>	8	mg/L	Broth dilution				CLSI					Laboratory Method
287	287.851	MLST.Pseudomonas_aeruginosa.357	357	Pseudomonas aeruginosa strain FDA-CDC-AR_0235	meropenem	Resistant	8	>	8	mg/L	Broth dilution				CLSI					Laboratory Method
287	287.851	MLST.Pseudomonas_aeruginosa.27	27	Pseudomonas aeruginosa strain FDA-CDC-AR_0233	meropenem	Resistant	8	>	8	mg/L	Broth dilution				CLSI					Laboratory Method
287	287.126	MLST.Pseudomonas_aeruginosa.233	233	Pseudomonas aeruginosa strain F1752	meropenem	Resistant					Agar dilution				CLSI	2018				Laboratory Method		32048461
287	287.852	MLST.Pseudomonas_aeruginosa.233	233	Pseudomonas aeruginosa strain FDA-CDC-AR_0243	meropenem	Resistant	8	==	8	mg/L	Broth dilution				CLSI					Laboratory Method
287	287.128	MLST.Pseudomonas_aeruginosa.155	155	Pseudomonas aeruginosa strain PAER_8	meropenem	Resistant									clsi	2017				Laboratory Method		31530672
287	287.126	MLST.Pseudomonas_aeruginosa.235	235	Pseudomonas aeruginosa strain F1983	meropenem	Resistant	512		512	mg/L	Broth dilution				CLSI	2018				Laboratory Method		32048461
287	287.853	MLST.Pseudomonas_aeruginosa.233	233	Pseudomonas aeruginosa strain FDA-CDC-AR_0249	meropenem	Resistant	8	>	8	mg/L	Broth dilution				CLSI					Laboratory Method
287	287.127	MLST.Pseudomonas_aeruginosa.235	235	Pseudomonas aeruginosa strain PSAE2127	meropenem	Resistant	8		8	mg/L	Broth dilution				CLSI	2018				Laboratory Method		32048461
287	287.127	MLST.Pseudomonas_aeruginosa.235	235	Pseudomonas aeruginosa strain M70638412	meropenem	Resistant	32		32	mg/L	Broth dilution				CLSI	2018				Laboratory Method		32048461
287	287.125	MLST.Pseudomonas_aeruginosa.235	235	Pseudomonas aeruginosa strain CH5666	meropenem	Resistant	8		8	mg/L	Broth dilution				CLSI	2018				Laboratory Method		32048461
287	287.126	MLST.Pseudomonas_aeruginosa.235	235	Pseudomonas aeruginosa strain Vb20477	meropenem	Resistant	512		512	mg/L	Broth dilution				CLSI	2018				Laboratory Method		32048461
287	287.853	MLST.Pseudomonas_aeruginosa.357	357	Pseudomonas aeruginosa strain FDA-CDC-AR_0250	meropenem	Resistant	8	>	8	mg/L	Broth dilution				CLSI					Laboratory Method
287	287.127	MLST.Pseudomonas_aeruginosa.179	179	Pseudomonas aeruginosa strain ESP069	meropenem	Resistant	64		64	mg/L	Broth dilution				CLSI	2018				Laboratory Method		32048461
287	287.852	MLST.Pseudomonas_aeruginosa.446	446	Pseudomonas aeruginosa strain FDA-CDC-AR_0245	meropenem	Resistant	8	==	8	mg/L	Broth dilution				CLSI					Laboratory Method
287	287.852	MLST.Pseudomonas_aeruginosa.235	235	Pseudomonas aeruginosa strain FDA-CDC-AR_0240	meropenem	Resistant	8	>	8	mg/L	Broth dilution				CLSI					Laboratory Method
287	287.126	MLST.Pseudomonas_aeruginosa.235	235	Pseudomonas aeruginosa strain F1810	meropenem	Resistant	512		512	mg/L	Broth dilution				CLSI	2018				Laboratory Method		32048461
287	287.126	MLST.Pseudomonas_aeruginosa.233	233	Pseudomonas aeruginosa strain F1760	meropenem	Resistant	128		128	mg/L	Broth dilution				CLSI	2018				Laboratory Method		32048461
287	287.854	MLST.Pseudomonas_aeruginosa.175	175	Pseudomonas aeruginosa strain FDA-CDC-AR_0265	meropenem	Resistant	8	==	8	mg/L	Broth dilution				CLSI					Laboratory Method
287	287.854	MLST.Pseudomonas_aeruginosa.966	966	Pseudomonas aeruginosa strain FDA-CDC-AR_0266	meropenem	Resistant	8	==	8	mg/L	Broth dilution				CLSI					Laboratory Method
287	287.91	MLST.Pseudomonas_aeruginosa.1284	1284	Pseudomonas aeruginosa AZPAE15008	meropenem	Resistant	16		16	mg/L	Broth dilution		Sensititre	Thermo Fisher Scientific	CLSI	2013				Laboratory Method		25367914
287	287.979	MLST.Pseudomonas_aeruginosa.285	285	Pseudomonas aeruginosa AZPAE14954	meropenem	Resistant	32		32	mg/L	Broth dilution		Sensititre	Thermo Fisher Scientific	CLSI	2013				Laboratory Method		25367914
287	287.994	MLST.Pseudomonas_aeruginosa.2719	2719	Pseudomonas aeruginosa AZPAE14939	meropenem	Resistant	>32	>	32	mg/L	Broth dilution		Sensititre	Thermo Fisher Scientific	CLSI	2013				Laboratory Method		25367914
287	287.122	MLST.Pseudomonas_aeruginosa.146	146	Pseudomonas aeruginosa AZPAE13757	meropenem	Resistant	>32	>	32	mg/L	Broth dilution		Sensititre	Thermo Fisher Scientific	CLSI	2013				Laboratory Method		25367914
287	287.101	MLST.Pseudomonas_aeruginosa.274	274	Pseudomonas aeruginosa AZPAE14926	meropenem	Resistant	16		16	mg/L	Broth dilution		Sensititre	Thermo Fisher Scientific	CLSI	2013				Laboratory Method		25367914
287	287.126	MLST.Pseudomonas_aeruginosa.357	357	Pseudomonas aeruginosa strain ZG5021922	meropenem	Resistant	256		256	mg/L	Broth dilution				CLSI	2018				Laboratory Method		32048461
287	287.982	MLST.Pseudomonas_aeruginosa.621	621	Pseudomonas aeruginosa AZPAE14951	meropenem	Resistant	8		8	mg/L	Broth dilution		Sensititre	Thermo Fisher Scientific	CLSI	2013				Laboratory Method		25367914
287	287.12	MLST.Pseudomonas_aeruginosa.242	242	Pseudomonas aeruginosa AZPAE14379	meropenem	Resistant	>8	>	8	mg/L	Broth dilution		Sensititre	Thermo Fisher Scientific	CLSI	2013				Laboratory Method		25367914
287	287.126	MLST.Pseudomonas_aeruginosa.308	308	Pseudomonas aeruginosa strain ZG5048010	meropenem	Resistant	256		256	mg/L	Broth dilution				CLSI	2018				Laboratory Method		32048461
287	287.108	MLST.Pseudomonas_aeruginosa.639	639	Pseudomonas aeruginosa AZPAE14852	meropenem	Resistant	32		32	mg/L	Broth dilution		Sensititre	Thermo Fisher Scientific	CLSI	2013				Laboratory Method		25367914
287	287.97	MLST.Pseudomonas_aeruginosa.1090	1090	Pseudomonas aeruginosa AZPAE14963	meropenem	Resistant	32		32	mg/L	Broth dilution		Sensititre	Thermo Fisher Scientific	CLSI	2013				Laboratory Method		25367914
287	287.109	MLST.Pseudomonas_aeruginosa.260	260	Pseudomonas aeruginosa AZPAE14839	meropenem	Resistant	16		16	mg/L	Broth dilution		Sensititre	Thermo Fisher Scientific	CLSI	2013				Laboratory Method		25367914
287	287.895	MLST.Pseudomonas_aeruginosa.2723	2723	Pseudomonas aeruginosa AZPAE15023	meropenem	Resistant	32		32	mg/L	Broth dilution		Sensititre	Thermo Fisher Scientific	CLSI	2013				Laboratory Method		25367914
287	287.125	MLST.Pseudomonas_aeruginosa.111	111	Pseudomonas aeruginosa strain ZG8510487	meropenem	Resistant	64		64	mg/L	Broth dilution				CLSI	2018				Laboratory Method		32048461
287	287.102	MLST.Pseudomonas_aeruginosa.1605	1605	Pseudomonas aeruginosa AZPAE14916	meropenem	Resistant	16		16	mg/L	Broth dilution		Sensititre	Thermo Fisher Scientific	CLSI	2013				Laboratory Method		25367914
287	287.975	MLST.Pseudomonas_aeruginosa.244	244	Pseudomonas aeruginosa AZPAE14958	meropenem	Resistant	>32	>	32	mg/L	Broth dilution		Sensititre	Thermo Fisher Scientific	CLSI	2013				Laboratory Method		25367914
287	287.1	MLST.Pseudomonas_aeruginosa.266	266	Pseudomonas aeruginosa AZPAE14931	meropenem	Resistant	16		16	mg/L	Broth dilution		Sensititre	Thermo Fisher Scientific	CLSI	2013				Laboratory Method		25367914
287	287.987	MLST.Pseudomonas_aeruginosa.27	27	Pseudomonas aeruginosa AZPAE14946	meropenem	Resistant	16		16	mg/L	Broth dilution		Sensititre	Thermo Fisher Scientific	CLSI	2013				Laboratory Method		25367914
287	287.121	MLST.Pseudomonas_aeruginosa.823	823	Pseudomonas aeruginosa AZPAE13853	meropenem	Resistant	16		16	mg/L	Broth dilution		Sensititre	Thermo Fisher Scientific	CLSI	2013				Laboratory Method		25367914
287	287.125	MLST.Pseudomonas_aeruginosa.111	111	Pseudomonas aeruginosa strain ZG5089456	meropenem	Resistant	64		64	mg/L	Broth dilution				CLSI	2018				Laboratory Method		32048461
287	287.125	MLST.Pseudomonas_aeruginosa.308	308	Pseudomonas aeruginosa strain ZG8006959	meropenem	Resistant					Agar dilution				CLSI	2018				Laboratory Method		32048461
287	287.124	MLST.Pseudomonas_aeruginosa.439	439	Pseudomonas aeruginosa AZPAE12149	meropenem	Resistant	16		16	mg/L	Broth dilution		Sensititre	Thermo Fisher Scientific	CLSI	2013				Laboratory Method		25367914
287	287.105	MLST.Pseudomonas_aeruginosa.1184	1184	Pseudomonas aeruginosa AZPAE14884	meropenem	Resistant	16		16	mg/L	Broth dilution		Sensititre	Thermo Fisher Scientific	CLSI	2013				Laboratory Method		25367914
287	287.125	MLST.Pseudomonas_aeruginosa.782	782	Pseudomonas aeruginosa AZPAE12140	meropenem	Resistant	16		16	mg/L	Broth dilution		Sensititre	Thermo Fisher Scientific	CLSI	2013				Laboratory Method		25367914
287	287.101	MLST.Pseudomonas_aeruginosa.377	377	Pseudomonas aeruginosa AZPAE14920	meropenem	Resistant	16		16	mg/L	Broth dilution		Sensititre	Thermo Fisher Scientific	CLSI	2013				Laboratory Method		25367914
287	287.958	MLST.Pseudomonas_aeruginosa.1295	1295	Pseudomonas aeruginosa AZPAE14976	meropenem	Resistant	32		32	mg/L	Broth dilution		Sensititre	Thermo Fisher Scientific	CLSI	2013				Laboratory Method		25367914
287	287.117	MLST.Pseudomonas_aeruginosa.871	871	Pseudomonas aeruginosa AZPAE14538	meropenem	Resistant	>8	>	8	mg/L	Broth dilution		Sensititre	Thermo Fisher Scientific	CLSI	2013				Laboratory Method		25367914
287	287.126	MLST.Pseudomonas_aeruginosa.111	111	Pseudomonas aeruginosa strain ZG322541	meropenem	Resistant					Agar dilution				CLSI	2018				Laboratory Method		32048461
287	287.117	MLST.Pseudomonas_aeruginosa.498	498	Pseudomonas aeruginosa AZPAE14557	meropenem	Resistant	8		8	mg/L	Broth dilution		Sensititre	Thermo Fisher Scientific	CLSI	2013				Laboratory Method		25367914
287	287.125	MLST.Pseudomonas_aeruginosa.170	170	Pseudomonas aeruginosa strain ZG8038581181	meropenem	Resistant					Agar dilution				CLSI	2018				Laboratory Method		32048461
287	287.116	MLST.Pseudomonas_aeruginosa.2731	2731	Pseudomonas aeruginosa AZPAE14688	meropenem	Resistant	>32	>	32	mg/L	Broth dilution		Sensititre	Thermo Fisher Scientific	CLSI	2013				Laboratory Method		25367914
287	287.112	MLST.Pseudomonas_aeruginosa.217	217	Pseudomonas aeruginosa AZPAE14731	meropenem	Resistant	16		16	mg/L	Broth dilution		Sensititre	Thermo Fisher Scientific	CLSI	2013				Laboratory Method		25367914
287	287.924	MLST.Pseudomonas_aeruginosa.2410	2410	Pseudomonas aeruginosa AZPAE14994	meropenem	Resistant	8		8	mg/L	Broth dilution		Sensititre	Thermo Fisher Scientific	CLSI	2013				Laboratory Method		25367914
287	287.109	MLST.Pseudomonas_aeruginosa.767	767	Pseudomonas aeruginosa AZPAE14838	meropenem	Resistant	8		8	mg/L	Broth dilution		Sensititre	Thermo Fisher Scientific	CLSI	2013				Laboratory Method		25367914
287	287.996	MLST.Pseudomonas_aeruginosa.621	621	Pseudomonas aeruginosa AZPAE14937	meropenem	Resistant	16		16	mg/L	Broth dilution		Sensititre	Thermo Fisher Scientific	CLSI	2013				Laboratory Method		25367914
287	287.985	MLST.Pseudomonas_aeruginosa.253	253	Pseudomonas aeruginosa AZPAE14948	meropenem	Resistant	>32	>	32	mg/L	Broth dilution		Sensititre	Thermo Fisher Scientific	CLSI	2013				Laboratory Method		25367914
287	287.118	MLST.Pseudomonas_aeruginosa.292	292	Pseudomonas aeruginosa AZPAE14441	meropenem	Resistant	8		8	mg/L	Broth dilution		Sensititre	Thermo Fisher Scientific	CLSI	2013				Laboratory Method		25367914
287	287.125	MLST.Pseudomonas_aeruginosa.111	111	Pseudomonas aeruginosa strain ZG8525123	meropenem	Resistant					Agar dilution				CLSI	2018				Laboratory Method		32048461
287	287.986	MLST.Pseudomonas_aeruginosa.527	527	Pseudomonas aeruginosa AZPAE14947	meropenem	Resistant	8		8	mg/L	Broth dilution		Sensititre	Thermo Fisher Scientific	CLSI	2013				Laboratory Method		25367914
287	287.898	MLST.Pseudomonas_aeruginosa.3063	3063	Pseudomonas aeruginosa AZPAE15020	meropenem	Resistant	16		16	mg/L	Broth dilution		Sensititre	Thermo Fisher Scientific	CLSI	2013				Laboratory Method		25367914
287	287.123	MLST.Pseudomonas_aeruginosa.782	782	Pseudomonas aeruginosa AZPAE12415	meropenem	Resistant	16		16	mg/L	Broth dilution		Sensititre	Thermo Fisher Scientific	CLSI	2013				Laboratory Method		25367914
287	287.974	MLST.Pseudomonas_aeruginosa.773	773	Pseudomonas aeruginosa AZPAE14959	meropenem	Resistant	>32	>	32	mg/L	Broth dilution		Sensititre	Thermo Fisher Scientific	CLSI	2013				Laboratory Method		25367914
287	287.102	MLST.Pseudomonas_aeruginosa.1750	1750	Pseudomonas aeruginosa AZPAE14917	meropenem	Resistant	32		32	mg/L	Broth dilution		Sensititre	Thermo Fisher Scientific	CLSI	2013				Laboratory Method		25367914
287	287.123	MLST.Pseudomonas_aeruginosa.908	908	Pseudomonas aeruginosa AZPAE12154	meropenem	Resistant	8		8	mg/L	Broth dilution		Sensititre	Thermo Fisher Scientific	CLSI	2013				Laboratory Method		25367914
287	287.125	MLST.Pseudomonas_aeruginosa.2705	2705	Pseudomonas aeruginosa AZPAE12137	meropenem	Resistant	16		16	mg/L	Broth dilution		Sensititre	Thermo Fisher Scientific	CLSI	2013				Laboratory Method		25367914
287	287.121	MLST.Pseudomonas_aeruginosa.823	823	Pseudomonas aeruginosa AZPAE13858	meropenem	Resistant	16		16	mg/L	Broth dilution		Sensititre	Thermo Fisher Scientific	CLSI	2013				Laboratory Method		25367914
287	287.118	MLST.Pseudomonas_aeruginosa.654	654	Pseudomonas aeruginosa AZPAE14505	meropenem	Resistant	>8	>	8	mg/L	Broth dilution		Sensititre	Thermo Fisher Scientific	CLSI	2013				Laboratory Method		25367914
287	287.125	MLST.Pseudomonas_aeruginosa.233	233	Pseudomonas aeruginosa strain ZG5051896	meropenem	Resistant					Agar dilution				CLSI	2018				Laboratory Method		32048461
287	287.123	MLST.Pseudomonas_aeruginosa.782	782	Pseudomonas aeruginosa AZPAE12413	meropenem	Resistant	16		16	mg/L	Broth dilution		Sensititre	Thermo Fisher Scientific	CLSI	2013				Laboratory Method		25367914
287	287.954	MLST.Pseudomonas_aeruginosa.27	27	Pseudomonas aeruginosa AZPAE14980	meropenem	Resistant	8		8	mg/L	Broth dilution		Sensititre	Thermo Fisher Scientific	CLSI	2013				Laboratory Method		25367914
287	287.105	MLST.Pseudomonas_aeruginosa.865	865	Pseudomonas aeruginosa AZPAE14882	meropenem	Resistant	32		32	mg/L	Broth dilution		Sensititre	Thermo Fisher Scientific	CLSI	2013				Laboratory Method		25367914
287	287.118	MLST.Pseudomonas_aeruginosa.2712	2712	Pseudomonas aeruginosa AZPAE14442	meropenem	Resistant	16		16	mg/L	Broth dilution		Sensititre	Thermo Fisher Scientific	CLSI	2013				Laboratory Method		25367914
287	287.123	MLST.Pseudomonas_aeruginosa.782	782	Pseudomonas aeruginosa AZPAE12414	meropenem	Resistant	16		16	mg/L	Broth dilution		Sensititre	Thermo Fisher Scientific	CLSI	2013				Laboratory Method		25367914
287	287.917	MLST.Pseudomonas_aeruginosa.2722	2722	Pseudomonas aeruginosa AZPAE15001	meropenem	Resistant	8		8	mg/L	Broth dilution		Sensititre	Thermo Fisher Scientific	CLSI	2013				Laboratory Method		25367914
287	287.977	MLST.Pseudomonas_aeruginosa.270	270	Pseudomonas aeruginosa AZPAE14956	meropenem	Resistant	16		16	mg/L	Broth dilution		Sensititre	Thermo Fisher Scientific	CLSI	2013				Laboratory Method		25367914
287	287.125	MLST.Pseudomonas_aeruginosa.2706	2706	Pseudomonas aeruginosa AZPAE12142	meropenem	Resistant	16		16	mg/L	Broth dilution		Sensititre	Thermo Fisher Scientific	CLSI	2013				Laboratory Method		25367914
287	287.128	MLST.Pseudomonas_aeruginosa.395	395	Pseudomonas aeruginosa strain CH2875	meropenem	Resistant					Agar dilution				CLSI	2018				Laboratory Method		32048461
287	287.128	MLST.Pseudomonas_aeruginosa.446	446	Pseudomonas aeruginosa strain CH2672	meropenem	Resistant					Agar dilution				CLSI	2018				Laboratory Method		32048461
287	287.126	MLST.Pseudomonas_aeruginosa.175	175	Pseudomonas aeruginosa strain F1796	meropenem	Resistant	8		8	mg/L	Broth dilution				CLSI	2018				Laboratory Method		32048461
287	287.127	MLST.Pseudomonas_aeruginosa.1247	1247	Pseudomonas aeruginosa strain ESP073	meropenem	Resistant					Agar dilution				CLSI	2018				Laboratory Method		32048461
287	287.125	MLST.Pseudomonas_aeruginosa.389	389	Pseudomonas aeruginosa strain CH4785	meropenem	Resistant					Agar dilution				CLSI	2018				Laboratory Method		32048461
287	287.126	MLST.Pseudomonas_aeruginosa.244	244	Pseudomonas aeruginosa strain F1706	meropenem	Resistant	32		32	mg/L	Broth dilution				CLSI	2018				Laboratory Method		32048461
287	287.125	MLST.Pseudomonas_aeruginosa.390	390	Pseudomonas aeruginosa strain MHH17247	meropenem	Resistant	16		16	mg/L	Broth dilution				CLSI	2018				Laboratory Method		32048461
287	287.125	MLST.Pseudomonas_aeruginosa.1086	1086	Pseudomonas aeruginosa strain CH4862	meropenem	Resistant					Agar dilution				CLSI	2018				Laboratory Method		32048461
287	287.126	MLST.Pseudomonas_aeruginosa.132	132	Pseudomonas aeruginosa strain F2172	meropenem	Resistant					Agar dilution				CLSI	2018				Laboratory Method		32048461
287	287.127	MLST.Pseudomonas_aeruginosa.175	175	Pseudomonas aeruginosa strain ESP061	meropenem	Resistant	8		8	mg/L	Broth dilution				CLSI	2018				Laboratory Method		32048461
287	287.125	MLST.Pseudomonas_aeruginosa.198	198	Pseudomonas aeruginosa strain MHH16798	meropenem	Resistant					Agar dilution				CLSI	2018				Laboratory Method		32048461
287	287.127	MLST.Pseudomonas_aeruginosa.17	17	Pseudomonas aeruginosa strain M70640096	meropenem	Resistant	16		16	mg/L	Broth dilution				CLSI	2018				Laboratory Method		32048461
287	287.126	MLST.Pseudomonas_aeruginosa.235	235	Pseudomonas aeruginosa strain F2056	meropenem	Resistant	8		8	mg/L	Broth dilution				CLSI	2018				Laboratory Method		32048461
287	287.126	MLST.Pseudomonas_aeruginosa.395	395	Pseudomonas aeruginosa strain F2165	meropenem	Resistant	64		64	mg/L	Broth dilution				CLSI	2018				Laboratory Method		32048461
287	287.127	MLST.Pseudomonas_aeruginosa.235	235	Pseudomonas aeruginosa strain M70635118	meropenem	Resistant					Agar dilution				CLSI	2018				Laboratory Method		32048461
287	287.125	MLST.Pseudomonas_aeruginosa.2223	2223	Pseudomonas aeruginosa strain CH5596	meropenem	Resistant					Agar dilution				CLSI	2018				Laboratory Method		32048461
287	287.128	MLST.Pseudomonas_aeruginosa.360	360	Pseudomonas aeruginosa strain CH2707	meropenem	Resistant					Agar dilution				CLSI	2018				Laboratory Method		32048461
287	287.125	MLST.Pseudomonas_aeruginosa.560	560	Pseudomonas aeruginosa strain MHH16951	meropenem	Resistant					Agar dilution				CLSI	2018				Laboratory Method		32048461
287	287.125	MLST.Pseudomonas_aeruginosa.27	27	Pseudomonas aeruginosa strain CH4860	meropenem	Resistant	8		8	mg/L	Broth dilution				CLSI	2018				Laboratory Method		32048461
287	287.126	MLST.Pseudomonas_aeruginosa.282	282	Pseudomonas aeruginosa strain F1883	meropenem	Resistant					Agar dilution				CLSI	2018				Laboratory Method		32048461
287	287.126	MLST.Pseudomonas_aeruginosa.1750	1750	Pseudomonas aeruginosa strain F1688	meropenem	Resistant	8		8	mg/L	Broth dilution				CLSI	2018				Laboratory Method		32048461
287	287.125	MLST.Pseudomonas_aeruginosa.260	260	Pseudomonas aeruginosa strain CH5638	meropenem	Resistant					Agar dilution				CLSI	2018				Laboratory Method		32048461
287	287.126	MLST.Pseudomonas_aeruginosa.560	560	Pseudomonas aeruginosa strain M70564993	meropenem	Resistant					Agar dilution				CLSI	2018				Laboratory Method		32048461
287	287.878	MLST.Pseudomonas_aeruginosa.274	274	Pseudomonas aeruginosa AZPAE15040	meropenem	Resistant	16		16	mg/L	Broth dilution		Sensititre	Thermo Fisher Scientific	CLSI	2013				Laboratory Method		25367914
287	287.862	MLST.Pseudomonas_aeruginosa.635	635	Pseudomonas aeruginosa AZPAE15056	meropenem	Resistant	>32	>	32	mg/L	Broth dilution		Sensititre	Thermo Fisher Scientific	CLSI	2013				Laboratory Method		25367914
287	287.127	MLST.Pseudomonas_aeruginosa.1247	1247	Pseudomonas aeruginosa strain ESP072	meropenem	Resistant					Agar dilution				CLSI	2018				Laboratory Method		32048461
287	287.127	MLST.Pseudomonas_aeruginosa.1613	1613	Pseudomonas aeruginosa strain ESP025	meropenem	Resistant	8		8	mg/L	Broth dilution				CLSI	2018				Laboratory Method		32048461
287	287.125	MLST.Pseudomonas_aeruginosa.395	395	Pseudomonas aeruginosa strain CH4990	meropenem	Resistant	16		16	mg/L	Broth dilution				CLSI	2018				Laboratory Method		32048461
287	287.125	MLST.Pseudomonas_aeruginosa.275	275	Pseudomonas aeruginosa strain CH5291	meropenem	Resistant					Agar dilution				CLSI	2018				Laboratory Method		32048461
287	287.126	MLST.Pseudomonas_aeruginosa.348	348	Pseudomonas aeruginosa strain M70565254	meropenem	Resistant					Agar dilution				CLSI	2018				Laboratory Method		32048461
287	287.128	MLST.Pseudomonas_aeruginosa.235	235	Pseudomonas aeruginosa strain CH2591	meropenem	Resistant	8		8	mg/L	Broth dilution				CLSI	2018				Laboratory Method		32048461
287	287.847	MLST.Pseudomonas_aeruginosa.17	17	Pseudomonas aeruginosa AZPAE15071	meropenem	Resistant	8		8	mg/L	Broth dilution		Sensititre	Thermo Fisher Scientific	CLSI	2013				Laboratory Method		25367914
287	287.125	MLST.Pseudomonas_aeruginosa.794	794	Pseudomonas aeruginosa strain CH4704	meropenem	Resistant	8		8	mg/L	Broth dilution				CLSI	2018				Laboratory Method		32048461
287	287.126	MLST.Pseudomonas_aeruginosa.244	244	Pseudomonas aeruginosa strain F2081	meropenem	Resistant	8		8	mg/L	Broth dilution				CLSI	2018				Laboratory Method		32048461
287	287.126	MLST.Pseudomonas_aeruginosa.395	395	Pseudomonas aeruginosa strain F2035	meropenem	Resistant					Agar dilution				CLSI	2018				Laboratory Method		32048461
287	287.126	MLST.Pseudomonas_aeruginosa.235	235	Pseudomonas aeruginosa strain F2208	meropenem	Resistant					Agar dilution				CLSI	2018				Laboratory Method		32048461
287	287.125	MLST.Pseudomonas_aeruginosa.27	27	Pseudomonas aeruginosa strain CH4755	meropenem	Resistant					Agar dilution				CLSI	2018				Laboratory Method		32048461
287	287.125	MLST.Pseudomonas_aeruginosa.564	564	Pseudomonas aeruginosa strain MHH17501	meropenem	Resistant	8		8	mg/L	Broth dilution				CLSI	2018				Laboratory Method		32048461
287	287.128	MLST.Pseudomonas_aeruginosa.244	244	Pseudomonas aeruginosa strain CH3466	meropenem	Resistant	16		16	mg/L	Broth dilution				CLSI	2018				Laboratory Method		32048461
287	287.128	MLST.Pseudomonas_aeruginosa.111	111	Pseudomonas aeruginosa strain CH3613	meropenem	Resistant					Agar dilution				CLSI	2018				Laboratory Method		32048461
287	287.128	MLST.Pseudomonas_aeruginosa.313	313	Pseudomonas aeruginosa strain CH2677	meropenem	Resistant	8		8	mg/L	Broth dilution				CLSI	2018				Laboratory Method		32048461
287	287.126	MLST.Pseudomonas_aeruginosa.395	395	Pseudomonas aeruginosa strain F2166	meropenem	Resistant	64		64	mg/L	Broth dilution				CLSI	2018				Laboratory Method		32048461
287	287.127	MLST.Pseudomonas_aeruginosa.235	235	Pseudomonas aeruginosa strain ESP053	meropenem	Resistant					Agar dilution				CLSI	2018				Laboratory Method		32048461
287	287.126	MLST.Pseudomonas_aeruginosa.175	175	Pseudomonas aeruginosa strain F1798	meropenem	Resistant					Agar dilution				CLSI	2018				Laboratory Method		32048461
287	287.128	MLST.Pseudomonas_aeruginosa.1108	1108	Pseudomonas aeruginosa strain CH4083	meropenem	Resistant	32		32	mg/L	Broth dilution				CLSI	2018				Laboratory Method		32048461
287	287.127	MLST.Pseudomonas_aeruginosa.395	395	Pseudomonas aeruginosa strain F2119	meropenem	Resistant					Agar dilution				CLSI	2018				Laboratory Method		32048461
287	287.127	MLST.Pseudomonas_aeruginosa.175	175	Pseudomonas aeruginosa strain ESP082	meropenem	Resistant					Agar dilution				CLSI	2018				Laboratory Method		32048461
287	287.128	MLST.Pseudomonas_aeruginosa.235	235	Pseudomonas aeruginosa strain CH2639	meropenem	Resistant					Agar dilution				CLSI	2018				Laboratory Method		32048461
287	287.128	MLST.Pseudomonas_aeruginosa.235	235	Pseudomonas aeruginosa strain CH2608	meropenem	Resistant	8		8	mg/L	Broth dilution				CLSI	2018				Laboratory Method		32048461
287	287.128	MLST.Pseudomonas_aeruginosa.27	27	Pseudomonas aeruginosa strain CH3484	meropenem	Resistant					Agar dilution				CLSI	2018				Laboratory Method		32048461
287	287.128	MLST.Pseudomonas_aeruginosa.253	253	Pseudomonas aeruginosa strain CH2713	meropenem	Resistant	16		16	mg/L	Broth dilution				CLSI	2018				Laboratory Method		32048461
287	287.126	MLST.Pseudomonas_aeruginosa.245	245	Pseudomonas aeruginosa strain F1775	meropenem	Resistant	16		16	mg/L	Broth dilution				CLSI	2018				Laboratory Method		32048461
287	287.126	MLST.Pseudomonas_aeruginosa.1750	1750	Pseudomonas aeruginosa strain F1689	meropenem	Resistant	32		32	mg/L	Broth dilution				CLSI	2018				Laboratory Method		32048461
287	287.125	MLST.Pseudomonas_aeruginosa.238	238	Pseudomonas aeruginosa strain CH5462	meropenem	Resistant	8		8	mg/L	Broth dilution				CLSI	2018				Laboratory Method		32048461
287	287.126	MLST.Pseudomonas_aeruginosa.253	253	Pseudomonas aeruginosa strain F2020	meropenem	Resistant	32		32	mg/L	Broth dilution				CLSI	2018				Laboratory Method		32048461
287	287.126	MLST.Pseudomonas_aeruginosa.175	175	Pseudomonas aeruginosa strain F2059	meropenem	Resistant					Agar dilution				CLSI	2018				Laboratory Method		32048461
287	287.124	MLST.Pseudomonas_aeruginosa.1108	1108	Pseudomonas aeruginosa strain CH4584	meropenem	Resistant	16		16	mg/L	Broth dilution				CLSI	2018				Laboratory Method		32048461
287	287.126	MLST.Pseudomonas_aeruginosa.591	591	Pseudomonas aeruginosa strain F1759	meropenem	Resistant					Agar dilution				CLSI	2018				Laboratory Method		32048461
287	287.126	MLST.Pseudomonas_aeruginosa.298	298	Pseudomonas aeruginosa strain F1801	meropenem	Resistant					Agar dilution				CLSI	2018				Laboratory Method		32048461
287	287.115	MLST.Pseudomonas_aeruginosa.253	253	Pseudomonas aeruginosa AZPAE14699	meropenem	Resistant	16		16	mg/L	Broth dilution		Sensititre	Thermo Fisher Scientific	CLSI	2013				Laboratory Method		25367914
287	287.125	MLST.Pseudomonas_aeruginosa.261	261	Pseudomonas aeruginosa strain CH5550	meropenem	Resistant					Agar dilution				CLSI	2018				Laboratory Method		32048461
287	287.126	MLST.Pseudomonas_aeruginosa.395	395	Pseudomonas aeruginosa strain F1823	meropenem	Resistant					Agar dilution				CLSI	2018				Laboratory Method		32048461
287	287.128	MLST.Pseudomonas_aeruginosa.235	235	Pseudomonas aeruginosa strain CH5174	meropenem	Resistant					Agar dilution				CLSI	2018				Laboratory Method		32048461
287	287.126	MLST.Pseudomonas_aeruginosa.395	395	Pseudomonas aeruginosa strain F2234	meropenem	Resistant					Agar dilution				CLSI	2018				Laboratory Method		32048461
287	287.125	MLST.Pseudomonas_aeruginosa.871	871	Pseudomonas aeruginosa strain CH4766	meropenem	Resistant	32		32	mg/L	Broth dilution				CLSI	2018				Laboratory Method		32048461
287	287.127	MLST.Pseudomonas_aeruginosa.155	155	Pseudomonas aeruginosa strain ESP060	meropenem	Resistant					Agar dilution				CLSI	2018				Laboratory Method		32048461
287	287.125	MLST.Pseudomonas_aeruginosa.446	446	Pseudomonas aeruginosa strain CH4634	meropenem	Resistant	32		32	mg/L	Broth dilution				CLSI	2018				Laboratory Method		32048461
287	287.128	MLST.Pseudomonas_aeruginosa.654	654	Pseudomonas aeruginosa strain CH2623	meropenem	Resistant					Agar dilution				CLSI	2018				Laboratory Method		32048461
287	287.128	MLST.Pseudomonas_aeruginosa.17	17	Pseudomonas aeruginosa strain CH2682	meropenem	Resistant	32		32	mg/L	Broth dilution				CLSI	2018				Laboratory Method		32048461
287	287.125	MLST.Pseudomonas_aeruginosa.498	498	Pseudomonas aeruginosa strain CH5478	meropenem	Resistant					Agar dilution				CLSI	2018				Laboratory Method		32048461
287	287.126	MLST.Pseudomonas_aeruginosa.244	244	Pseudomonas aeruginosa strain F1748	meropenem	Resistant	64		64	mg/L	Broth dilution				CLSI	2018				Laboratory Method		32048461
287	287.128	MLST.Pseudomonas_aeruginosa.235	235	Pseudomonas aeruginosa strain CH2543	meropenem	Resistant	32		32	mg/L	Broth dilution				CLSI	2018				Laboratory Method		32048461
287	287.128	MLST.Pseudomonas_aeruginosa.274	274	Pseudomonas aeruginosa strain CH2724	meropenem	Resistant	8		8	mg/L	Broth dilution				CLSI	2018				Laboratory Method		32048461
287	287.126	MLST.Pseudomonas_aeruginosa.395	395	Pseudomonas aeruginosa strain F2137	meropenem	Resistant					Agar dilution				CLSI	2018				Laboratory Method		32048461
287	287.127	MLST.Pseudomonas_aeruginosa.1244	1244	Pseudomonas aeruginosa strain ESP055	meropenem	Resistant	8		8	mg/L	Broth dilution				CLSI	2018				Laboratory Method		32048461
287	287.128	MLST.Pseudomonas_aeruginosa.564	564	Pseudomonas aeruginosa strain CH5182	meropenem	Resistant	16		16	mg/L	Broth dilution				CLSI	2018				Laboratory Method		32048461
287	287.128	MLST.Pseudomonas_aeruginosa.235	235	Pseudomonas aeruginosa strain CH2675	meropenem	Resistant	128		128	mg/L	Broth dilution				CLSI	2018				Laboratory Method		32048461
287	287.128	MLST.Pseudomonas_aeruginosa.664	664	Pseudomonas aeruginosa strain CH2706	meropenem	Resistant	256		256	mg/L	Broth dilution				CLSI	2018				Laboratory Method		32048461
287	287.127	MLST.Pseudomonas_aeruginosa.446	446	Pseudomonas aeruginosa strain ESP070	meropenem	Resistant	8		8	mg/L	Broth dilution				CLSI	2018				Laboratory Method		32048461
287	287.126	MLST.Pseudomonas_aeruginosa.282	282	Pseudomonas aeruginosa strain F1880	meropenem	Resistant					Agar dilution				CLSI	2018				Laboratory Method		32048461
287	287.125	MLST.Pseudomonas_aeruginosa.1035	1035	Pseudomonas aeruginosa strain MHH17783	meropenem	Resistant					Agar dilution				CLSI	2018				Laboratory Method		32048461
287	287.126	MLST.Pseudomonas_aeruginosa.253	253	Pseudomonas aeruginosa strain F2003	meropenem	Resistant					Agar dilution				CLSI	2018				Laboratory Method		32048461
287	287.126	MLST.Pseudomonas_aeruginosa.395	395	Pseudomonas aeruginosa strain F2017	meropenem	Resistant	16		16	mg/L	Broth dilution				CLSI	2018				Laboratory Method		32048461
287	287.125	MLST.Pseudomonas_aeruginosa.274	274	Pseudomonas aeruginosa strain CH4840	meropenem	Resistant					Agar dilution				CLSI	2018				Laboratory Method		32048461
287	287.126	MLST.Pseudomonas_aeruginosa.244	244	Pseudomonas aeruginosa strain F2010	meropenem	Resistant	8		8	mg/L	Broth dilution				CLSI	2018				Laboratory Method		32048461
287	287.124	MLST.Pseudomonas_aeruginosa.1197	1197	Pseudomonas aeruginosa strain CH4489	meropenem	Resistant	8		8	mg/L	Broth dilution				CLSI	2018				Laboratory Method		32048461
287	287.127	MLST.Pseudomonas_aeruginosa.1527	1527	Pseudomonas aeruginosa strain ESP023	meropenem	Resistant	8		8	mg/L	Broth dilution				CLSI	2018				Laboratory Method		32048461
287	287.125	MLST.Pseudomonas_aeruginosa.569	569	Pseudomonas aeruginosa strain MHH17767	meropenem	Resistant					Agar dilution				CLSI	2018				Laboratory Method		32048461
287	287.125	MLST.Pseudomonas_aeruginosa.245	245	Pseudomonas aeruginosa strain CH5363	meropenem	Resistant	8		8	mg/L	Broth dilution				CLSI	2018				Laboratory Method		32048461
287	287.128	MLST.Pseudomonas_aeruginosa.155	155	Pseudomonas aeruginosa strain MHH14929	meropenem	Resistant					Agar dilution				CLSI	2018				Laboratory Method		32048461
287	287.126	MLST.Pseudomonas_aeruginosa.1129	1129	Pseudomonas aeruginosa strain F2005	meropenem	Resistant					Agar dilution				CLSI	2018				Laboratory Method		32048461
287	287.127	MLST.Pseudomonas_aeruginosa.309	309	Pseudomonas aeruginosa strain M70663247	meropenem	Resistant	8		8	mg/L	Broth dilution				CLSI	2018				Laboratory Method		32048461
287	287.125	MLST.Pseudomonas_aeruginosa.1756	1756	Pseudomonas aeruginosa strain CH5353	meropenem	Resistant					Agar dilution				CLSI	2018				Laboratory Method		32048461
287	287.128	MLST.Pseudomonas_aeruginosa.1031	1031	Pseudomonas aeruginosa strain CH2658	meropenem	Resistant					Agar dilution				CLSI	2018				Laboratory Method		32048461
287	287.126	MLST.Pseudomonas_aeruginosa.1398	1398	Pseudomonas aeruginosa strain F1894	meropenem	Resistant	8		8	mg/L	Broth dilution				CLSI	2018				Laboratory Method		32048461
287	287.128	MLST.Pseudomonas_aeruginosa.235	235	Pseudomonas aeruginosa strain CH2657	meropenem	Resistant	64		64	mg/L	Broth dilution				CLSI	2018				Laboratory Method		32048461
287	287.125	MLST.Pseudomonas_aeruginosa.17	17	Pseudomonas aeruginosa strain MHH0985	meropenem	Resistant	8		8	mg/L	Broth dilution				CLSI	2018				Laboratory Method		32048461
287	287.126	MLST.Pseudomonas_aeruginosa.244	244	Pseudomonas aeruginosa strain F2065	meropenem	Resistant					Agar dilution				CLSI	2018				Laboratory Method		32048461
287	287.888	MLST.Pseudomonas_aeruginosa.245	245	Pseudomonas aeruginosa AZPAE15030	meropenem	Resistant	32		32	mg/L	Broth dilution		Sensititre	Thermo Fisher Scientific	CLSI	2013				Laboratory Method		25367914
287	287.127	MLST.Pseudomonas_aeruginosa.277	277	Pseudomonas aeruginosa strain ESP081	meropenem	Resistant	32		32	mg/L	Broth dilution				CLSI	2018				Laboratory Method		32048461
287	287.125	MLST.Pseudomonas_aeruginosa.620	620	Pseudomonas aeruginosa strain CH5334	meropenem	Resistant	8		8	mg/L	Broth dilution				CLSI	2018				Laboratory Method		32048461
287	287.127	MLST.Pseudomonas_aeruginosa.395	395	Pseudomonas aeruginosa strain M70608424	meropenem	Resistant	32		32	mg/L	Broth dilution				CLSI	2018				Laboratory Method		32048461
287	287.854	MLST.Pseudomonas_aeruginosa.253	253	Pseudomonas aeruginosa AZPAE15064	meropenem	Resistant	16		16	mg/L	Broth dilution		Sensititre	Thermo Fisher Scientific	CLSI	2013				Laboratory Method		25367914
287	287.125	MLST.Pseudomonas_aeruginosa.654	654	Pseudomonas aeruginosa strain CH5551	meropenem	Resistant	16		16	mg/L	Broth dilution				CLSI	2018				Laboratory Method		32048461
287	287.128	MLST.Pseudomonas_aeruginosa.839	839	Pseudomonas aeruginosa strain CH2860	meropenem	Resistant	32		32	mg/L	Broth dilution				CLSI	2018				Laboratory Method		32048461
287	287.127	MLST.Pseudomonas_aeruginosa.27	27	Pseudomonas aeruginosa strain M70565897	meropenem	Resistant	8		8	mg/L	Broth dilution				CLSI	2018				Laboratory Method		32048461
287	287.125	MLST.Pseudomonas_aeruginosa.198	198	Pseudomonas aeruginosa strain MHH16379	meropenem	Resistant	8		8	mg/L	Broth dilution				CLSI	2018				Laboratory Method		32048461
287	287.126	MLST.Pseudomonas_aeruginosa.309	309	Pseudomonas aeruginosa strain F2044	meropenem	Resistant					Agar dilution				CLSI	2018				Laboratory Method		32048461
287	287.126	MLST.Pseudomonas_aeruginosa.395	395	Pseudomonas aeruginosa strain F2148	meropenem	Resistant	16		16	mg/L	Broth dilution				CLSI	2018				Laboratory Method		32048461
287	287.128	MLST.Pseudomonas_aeruginosa.274	274	Pseudomonas aeruginosa strain CH2502	meropenem	Resistant	64		64	mg/L	Broth dilution				CLSI	2018				Laboratory Method		32048461
287	287.127	MLST.Pseudomonas_aeruginosa.395	395	Pseudomonas aeruginosa strain M70604538	meropenem	Resistant					Agar dilution				CLSI	2018				Laboratory Method		32048461
287	287.126	MLST.Pseudomonas_aeruginosa.1129	1129	Pseudomonas aeruginosa strain F1997	meropenem	Resistant					Agar dilution				CLSI	2018				Laboratory Method		32048461
287	287.126	MLST.Pseudomonas_aeruginosa.291	291	Pseudomonas aeruginosa strain F2029	meropenem	Resistant	8		8	mg/L	Broth dilution				CLSI	2018				Laboratory Method		32048461
287	287.126	MLST.Pseudomonas_aeruginosa.244	244	Pseudomonas aeruginosa strain F2128	meropenem	Resistant					Agar dilution				CLSI	2018				Laboratory Method		32048461
287	287.125	MLST.Pseudomonas_aeruginosa.273	273	Pseudomonas aeruginosa strain CH5432	meropenem	Resistant	16		16	mg/L	Broth dilution				CLSI	2018				Laboratory Method		32048461
287	287.127	MLST.Pseudomonas_aeruginosa.175	175	Pseudomonas aeruginosa strain ESP083	meropenem	Resistant					Agar dilution				CLSI	2018				Laboratory Method		32048461
287	287.125	MLST.Pseudomonas_aeruginosa.446	446	Pseudomonas aeruginosa strain CH5267	meropenem	Resistant	8		8	mg/L	Broth dilution				CLSI	2018				Laboratory Method		32048461
287	287.126	MLST.Pseudomonas_aeruginosa.298	298	Pseudomonas aeruginosa strain F1957	meropenem	Resistant					Agar dilution				CLSI	2018				Laboratory Method		32048461
287	287.125	MLST.Pseudomonas_aeruginosa.235	235	Pseudomonas aeruginosa strain CH5464	meropenem	Resistant					Agar dilution				CLSI	2018				Laboratory Method		32048461
287	287.127	MLST.Pseudomonas_aeruginosa.395	395	Pseudomonas aeruginosa strain M70649365	meropenem	Resistant					Agar dilution				CLSI	2018				Laboratory Method		32048461
287	287.127	MLST.Pseudomonas_aeruginosa.170	170	Pseudomonas aeruginosa strain M70639645	meropenem	Resistant					Agar dilution				CLSI	2018				Laboratory Method		32048461
287	287.125	MLST.Pseudomonas_aeruginosa.235	235	Pseudomonas aeruginosa strain CH5688	meropenem	Resistant					Agar dilution				CLSI	2018				Laboratory Method		32048461
287	287.126	MLST.Pseudomonas_aeruginosa.244	244	Pseudomonas aeruginosa strain F2230	meropenem	Resistant					Agar dilution				CLSI	2018				Laboratory Method		32048461
287	287.126	MLST.Pseudomonas_aeruginosa.654	654	Pseudomonas aeruginosa strain F1757	meropenem	Resistant	64		64	mg/L	Broth dilution				CLSI	2018				Laboratory Method		32048461
287	287.127	MLST.Pseudomonas_aeruginosa.175	175	Pseudomonas aeruginosa strain ESP079	meropenem	Resistant					Agar dilution				CLSI	2018				Laboratory Method		32048461
287	287.872	MLST.Pseudomonas_aeruginosa.2238	2238	Pseudomonas aeruginosa AZPAE15046	meropenem	Resistant	16		16	mg/L	Broth dilution		Sensititre	Thermo Fisher Scientific	CLSI	2013				Laboratory Method		25367914
287	287.126	MLST.Pseudomonas_aeruginosa.850	850	Pseudomonas aeruginosa strain F1764	meropenem	Resistant	16		16	mg/L	Broth dilution				CLSI	2018				Laboratory Method		32048461
287	287.126	MLST.Pseudomonas_aeruginosa.244	244	Pseudomonas aeruginosa strain F2093	meropenem	Resistant					Agar dilution				CLSI	2018				Laboratory Method		32048461
287	287.127	MLST.Pseudomonas_aeruginosa.235	235	Pseudomonas aeruginosa strain ESP091	meropenem	Resistant					Agar dilution				CLSI	2018				Laboratory Method		32048461
287	287.127	MLST.Pseudomonas_aeruginosa.175	175	Pseudomonas aeruginosa strain ESP063	meropenem	Resistant					Agar dilution				CLSI	2018				Laboratory Method		32048461
287	287.128	MLST.Pseudomonas_aeruginosa.1182	1182	Pseudomonas aeruginosa strain CH2824	meropenem	Resistant	32		32	mg/L	Broth dilution				CLSI	2018				Laboratory Method		32048461
287	287.128	MLST.Pseudomonas_aeruginosa.319	319	Pseudomonas aeruginosa strain CH3797	meropenem	Resistant					Agar dilution				CLSI	2018				Laboratory Method		32048461
287	287.127	MLST.Pseudomonas_aeruginosa.179	179	Pseudomonas aeruginosa strain ESP084	meropenem	Resistant	8		8	mg/L	Broth dilution				CLSI	2018				Laboratory Method		32048461
287	287.852	MLST.Pseudomonas_aeruginosa.313	313	Pseudomonas aeruginosa strain FDA-CDC-AR_0244	meropenem	Resistant	8	>	8	mg/L	Broth dilution				CLSI					Laboratory Method
287	287.853	MLST.Pseudomonas_aeruginosa.1600	1600	Pseudomonas aeruginosa AZPAE15065	meropenem	Resistant	>32	>	32	mg/L	Broth dilution		Sensititre	Thermo Fisher Scientific	CLSI	2013				Laboratory Method		25367914
287	287.128	MLST.Pseudomonas_aeruginosa.395	395	Pseudomonas aeruginosa strain PSAE1975	meropenem	Resistant	32		32	mg/L	Broth dilution				CLSI	2018				Laboratory Method		32048461
287	287.127	MLST.Pseudomonas_aeruginosa.395	395	Pseudomonas aeruginosa strain PSAE2125	meropenem	Resistant	8		8	mg/L	Broth dilution				CLSI	2018				Laboratory Method		32048461
287	287.127	MLST.Pseudomonas_aeruginosa.17	17	Pseudomonas aeruginosa strain PSAE1934	meropenem	Resistant					Agar dilution				CLSI	2018				Laboratory Method		32048461
287	287.125	MLST.Pseudomonas_aeruginosa.313	313	Pseudomonas aeruginosa strain ZG301975	meropenem	Resistant	8		8	mg/L	Broth dilution				CLSI	2018				Laboratory Method		32048461
287	287.127	MLST.Pseudomonas_aeruginosa.1320	1320	Pseudomonas aeruginosa strain PSAE1872	meropenem	Resistant	16		16	mg/L	Broth dilution				CLSI	2018				Laboratory Method		32048461
287	287.128	MLST.Pseudomonas_aeruginosa.155	155	Pseudomonas aeruginosa strain PAER_9	meropenem	Resistant									clsi	2017				Laboratory Method		31530672
287	287.128	MLST.Pseudomonas_aeruginosa.296	296	Pseudomonas aeruginosa strain PSAE1645	meropenem	Resistant	16		16	mg/L	Broth dilution				CLSI	2018				Laboratory Method		32048461
287	287.126	MLST.Pseudomonas_aeruginosa.198	198	Pseudomonas aeruginosa strain ZG02420619	meropenem	Resistant					Agar dilution				CLSI	2018				Laboratory Method		32048461
287	287.128	MLST.Pseudomonas_aeruginosa.527	527	Pseudomonas aeruginosa strain PSAE1438	meropenem	Resistant	8		8	mg/L	Broth dilution				CLSI	2018				Laboratory Method		32048461
287	287.126	MLST.Pseudomonas_aeruginosa.274	274	Pseudomonas aeruginosa strain ZG5003493	meropenem	Resistant	8		8	mg/L	Broth dilution				CLSI	2018				Laboratory Method		32048461
287	287.127	MLST.Pseudomonas_aeruginosa.111	111	Pseudomonas aeruginosa strain PSAE1742	meropenem	Resistant					Agar dilution				CLSI	2018				Laboratory Method		32048461
287	287.125	MLST.Pseudomonas_aeruginosa.253	253	Pseudomonas aeruginosa strain ZG02512057	meropenem	Resistant	16		16	mg/L	Broth dilution				CLSI	2018				Laboratory Method		32048461
287	287.127	MLST.Pseudomonas_aeruginosa.296	296	Pseudomonas aeruginosa strain PSAE1641	meropenem	Resistant	16		16	mg/L	Broth dilution				CLSI	2018				Laboratory Method		32048461
287	287.128	MLST.Pseudomonas_aeruginosa.527	527	Pseudomonas aeruginosa strain PSAE1439	meropenem	Resistant					Agar dilution				CLSI	2018				Laboratory Method		32048461
287	287.125	MLST.Pseudomonas_aeruginosa.253	253	Pseudomonas aeruginosa strain ZG02488718	meropenem	Resistant	8		8	mg/L	Broth dilution				CLSI	2018				Laboratory Method		32048461
287	287.128	MLST.Pseudomonas_aeruginosa.164	164	Pseudomonas aeruginosa strain PSAE1912	meropenem	Resistant	16		16	mg/L	Broth dilution				CLSI	2018				Laboratory Method		32048461

## Sheet: Meropenem sensitive Pseudomonas
Taxon ID	Genome ID	MLST	mlst	Genome Name	Antibiotic	Resistant Phenotype	Measurement	Measurement Sign	Measurement Value	Measurement Unit	Laboratory Typing Method	Laboratory Typing Method Version	Laboratory Typing Platform	Vendor	Testing Standard	Testing Standard Year	Computational Method	Computational Method Version	Computational Method Performance	Evidence	Source	PubMed
287	287.127	MLST.Pseudomonas_aeruginosa.313	313	Pseudomonas aeruginosa strain PSAE1649	meropenem	Susceptible					Agar dilution				CLSI	2018				Laboratory Method		32048461
287	287.127	MLST.Pseudomonas_aeruginosa.316	316	Pseudomonas aeruginosa strain ESP037	meropenem	Susceptible	1		1	mg/L	Broth dilution				CLSI	2018				Laboratory Method		32048461
287	287.127	MLST.Pseudomonas_aeruginosa.1637	1637	Pseudomonas aeruginosa strain ESP034	meropenem	Susceptible	0.5		0.5	mg/L	Broth dilution				CLSI	2018				Laboratory Method		32048461
287	287.125	MLST.Pseudomonas_aeruginosa.27	27	Pseudomonas aeruginosa strain MHH2419	meropenem	Susceptible	0.5		0.5	mg/L	Broth dilution				CLSI	2018				Laboratory Method		32048461
287	287.127	MLST.Pseudomonas_aeruginosa.701	701	Pseudomonas aeruginosa strain ESP003	meropenem	Susceptible					Agar dilution				CLSI	2018				Laboratory Method		32048461
287	287.127	MLST.Pseudomonas_aeruginosa.155	155	Pseudomonas aeruginosa strain ESP024	meropenem	Susceptible					Agar dilution				CLSI	2018				Laboratory Method		32048461
287	287.125	MLST.Pseudomonas_aeruginosa.274	274	Pseudomonas aeruginosa strain ZG302368	meropenem	Susceptible					Agar dilution				CLSI	2018				Laboratory Method		32048461
287	287.852	MLST.Pseudomonas_aeruginosa.27	27	Pseudomonas aeruginosa strain FDA-CDC-AR_0237	meropenem	Susceptible	2	==	2	mg/L	Broth dilution				CLSI					Laboratory Method
287	287.125	MLST.Pseudomonas_aeruginosa.980	980	Pseudomonas aeruginosa strain CH5262	meropenem	Susceptible	2		2	mg/L	Broth dilution				CLSI	2018				Laboratory Method		32048461
287	287.127	MLST.Pseudomonas_aeruginosa.198	198	Pseudomonas aeruginosa strain ESP036	meropenem	Susceptible	0.5		0.5	mg/L	Broth dilution				CLSI	2018				Laboratory Method		32048461
287	287.125	MLST.Pseudomonas_aeruginosa.111	111	Pseudomonas aeruginosa strain CH4914	meropenem	Susceptible	0.25		0.25	mg/L	Broth dilution				CLSI	2018				Laboratory Method		32048461
287	287.127	MLST.Pseudomonas_aeruginosa.313	313	Pseudomonas aeruginosa strain PSAE1837	meropenem	Susceptible					Agar dilution				CLSI	2018				Laboratory Method		32048461
287	287.855	MLST.Pseudomonas_aeruginosa.1600	1600	Pseudomonas aeruginosa strain FDA-CDC-AR_0270	meropenem	Susceptible	2	==	2	mg/L	Broth dilution				CLSI					Laboratory Method
287	287.127	MLST.Pseudomonas_aeruginosa.253	253	Pseudomonas aeruginosa strain ESP021	meropenem	Susceptible	0.25		0.25	mg/L	Broth dilution				CLSI	2018				Laboratory Method		32048461
287	287.125	MLST.Pseudomonas_aeruginosa.1641	1641	Pseudomonas aeruginosa strain MHH0927	meropenem	Susceptible	0.125		0.125	mg/L	Broth dilution				CLSI	2018				Laboratory Method		32048461
287	287.127	MLST.Pseudomonas_aeruginosa.313	313	Pseudomonas aeruginosa strain PSAE1656	meropenem	Susceptible	2		2	mg/L	Broth dilution				CLSI	2018				Laboratory Method		32048461
287	287.125	MLST.Pseudomonas_aeruginosa.27	27	Pseudomonas aeruginosa strain CH4891	meropenem	Susceptible	1		1	mg/L	Broth dilution				CLSI	2018				Laboratory Method		32048461
287	287.125	MLST.Pseudomonas_aeruginosa.132	132	Pseudomonas aeruginosa strain CH4509	meropenem	Susceptible					Agar dilution				CLSI	2018				Laboratory Method		32048461
287	287.852	MLST.Pseudomonas_aeruginosa.2012	2012	Pseudomonas aeruginosa strain FDA-CDC-AR_0238	meropenem	Susceptible	0.25	<=	0.25	mg/L	Broth dilution				CLSI					Laboratory Method
287	287.127	MLST.Pseudomonas_aeruginosa.386	386	Pseudomonas aeruginosa strain ESP035	meropenem	Susceptible					Agar dilution				CLSI	2018				Laboratory Method		32048461
287	287.127	MLST.Pseudomonas_aeruginosa.938	938	Pseudomonas aeruginosa strain ESP032	meropenem	Susceptible	0.5		0.5	mg/L	Broth dilution				CLSI	2018				Laboratory Method		32048461
287	287.127	MLST.Pseudomonas_aeruginosa.179	179	Pseudomonas aeruginosa strain ESP011	meropenem	Susceptible	0.5		0.5	mg/L	Broth dilution				CLSI	2018				Laboratory Method		32048461
287	287.127	MLST.Pseudomonas_aeruginosa.277	277	Pseudomonas aeruginosa strain ESP029	meropenem	Susceptible					Agar dilution				CLSI	2018				Laboratory Method		32048461
287	287.127	MLST.Pseudomonas_aeruginosa.312	312	Pseudomonas aeruginosa strain ESP015	meropenem	Susceptible					Agar dilution				CLSI	2018				Laboratory Method		32048461
287	287.127	MLST.Pseudomonas_aeruginosa.111	111	Pseudomonas aeruginosa strain M70646077	meropenem	Susceptible	0.5		0.5	mg/L	Broth dilution				CLSI	2018				Laboratory Method		32048461
287	287.128	MLST.Pseudomonas_aeruginosa.313	313	Pseudomonas aeruginosa strain PSAE1642	meropenem	Susceptible					Agar dilution				CLSI	2018				Laboratory Method		32048461
287	287.854	MLST.Pseudomonas_aeruginosa.252	252	Pseudomonas aeruginosa strain FDA-CDC-AR_0262	meropenem	Susceptible	1	==	1	mg/L	Broth dilution				CLSI					Laboratory Method
287	287.125	MLST.Pseudomonas_aeruginosa.348	348	Pseudomonas aeruginosa strain ZG205694	meropenem	Susceptible					Agar dilution				CLSI	2018				Laboratory Method		32048461
287	287.853	MLST.Pseudomonas_aeruginosa.966	966	Pseudomonas aeruginosa strain FDA-CDC-AR_0253	meropenem	Susceptible	1	==	1	mg/L	Broth dilution				CLSI					Laboratory Method
287	287.127	MLST.Pseudomonas_aeruginosa.244	244	Pseudomonas aeruginosa strain ESP022	meropenem	Susceptible					Agar dilution				CLSI	2018				Laboratory Method		32048461
287	287.127	MLST.Pseudomonas_aeruginosa.1339	1339	Pseudomonas aeruginosa strain ESP028	meropenem	Susceptible	0.25		0.25	mg/L	Broth dilution				CLSI	2018				Laboratory Method		32048461
287	287.127	MLST.Pseudomonas_aeruginosa.274	274	Pseudomonas aeruginosa strain MS5	meropenem	Susceptible	0.125		0.125	mg/L	Broth dilution				CLSI	2018				Laboratory Method		32048461
287	287.853	MLST.Pseudomonas_aeruginosa.966	966	Pseudomonas aeruginosa strain FDA-CDC-AR_0247	meropenem	Susceptible	2	==	2	mg/L	Broth dilution				CLSI					Laboratory Method
287	287.854	MLST.Pseudomonas_aeruginosa.313	313	Pseudomonas aeruginosa strain FDA-CDC-AR_0263	meropenem	Susceptible	0.25	<=	0.25	mg/L	Broth dilution				CLSI					Laboratory Method
287	287.854	MLST.Pseudomonas_aeruginosa.253	253	Pseudomonas aeruginosa strain FDA-CDC-AR_0261	meropenem	Susceptible	0.5	==	0.5	mg/L	Broth dilution				CLSI					Laboratory Method
287	287.127	MLST.Pseudomonas_aeruginosa.308	308	Pseudomonas aeruginosa strain ESP020	meropenem	Susceptible					Agar dilution				CLSI	2018				Laboratory Method		32048461
287	287.127	MLST.Pseudomonas_aeruginosa.606	606	Pseudomonas aeruginosa strain ESP031	meropenem	Susceptible					Agar dilution				CLSI	2018				Laboratory Method		32048461
287	287.125	MLST.Pseudomonas_aeruginosa.244	244	Pseudomonas aeruginosa strain ZG302359	meropenem	Susceptible	1		1	mg/L	Broth dilution				CLSI	2018				Laboratory Method		32048461
287	287.854	MLST.Pseudomonas_aeruginosa.360	360	Pseudomonas aeruginosa strain FDA-CDC-AR_0259	meropenem	Susceptible	0.5	==	0.5	mg/L	Broth dilution				CLSI					Laboratory Method
287	287.127	MLST.Pseudomonas_aeruginosa.312	312	Pseudomonas aeruginosa strain ESP033	meropenem	Susceptible					Agar dilution				CLSI	2018				Laboratory Method		32048461
287	287.855	MLST.Pseudomonas_aeruginosa.966	966	Pseudomonas aeruginosa strain FDA-CDC-AR_0272	meropenem	Susceptible	2	==	2	mg/L	Broth dilution				CLSI					Laboratory Method
287	287.854	MLST.Pseudomonas_aeruginosa.313	313	Pseudomonas aeruginosa strain FDA-CDC-AR_0258	meropenem	Susceptible	0.25	<=	0.25	mg/L	Broth dilution				CLSI					Laboratory Method
287	287.124	MLST.Pseudomonas_aeruginosa.235	235	Pseudomonas aeruginosa strain CH4602	meropenem	Susceptible					Agar dilution				CLSI	2018				Laboratory Method		32048461
287	287.852	MLST.Pseudomonas_aeruginosa.446	446	Pseudomonas aeruginosa strain FDA-CDC-AR_0236	meropenem	Susceptible	2	==	2	mg/L	Broth dilution				CLSI					Laboratory Method
287	287.127	MLST.Pseudomonas_aeruginosa.395	395	Pseudomonas aeruginosa strain MS1	meropenem	Susceptible					Agar dilution				CLSI	2018				Laboratory Method		32048461
287	287.125	MLST.Pseudomonas_aeruginosa.274	274	Pseudomonas aeruginosa strain ZG302367	meropenem	Susceptible					Agar dilution				CLSI	2018				Laboratory Method		32048461
287	287.851	MLST.Pseudomonas_aeruginosa.235	235	Pseudomonas aeruginosa strain FDA-CDC-AR_0234	meropenem	Susceptible	2	==	2	mg/L	Broth dilution				CLSI					Laboratory Method
287	287.853	MLST.Pseudomonas_aeruginosa.1600	1600	Pseudomonas aeruginosa strain FDA-CDC-AR_0251	meropenem	Susceptible	1	==	1	mg/L	Broth dilution				CLSI					Laboratory Method
287	287.104	MLST.Pseudomonas_aeruginosa.1684	1684	Pseudomonas aeruginosa AZPAE14897	meropenem	Susceptible	0.5		0.5	mg/L	Broth dilution		Sensititre	Thermo Fisher Scientific	CLSI	2013				Laboratory Method		25367914
287	287.119	MLST.Pseudomonas_aeruginosa.2711	2711	Pseudomonas aeruginosa AZPAE14402	meropenem	Susceptible	0.03		0.03	mg/L	Broth dilution		Sensititre	Thermo Fisher Scientific	CLSI	2013				Laboratory Method		25367914
287	287.894	MLST.Pseudomonas_aeruginosa.253	253	Pseudomonas aeruginosa AZPAE15024	meropenem	Susceptible	0.25		0.25	mg/L	Broth dilution		Sensititre	Thermo Fisher Scientific	CLSI	2013				Laboratory Method		25367914
287	287.125	MLST.Pseudomonas_aeruginosa.170	170	Pseudomonas aeruginosa strain ZG316716	meropenem	Susceptible	0.25		0.25	mg/L	Broth dilution				CLSI	2018				Laboratory Method		32048461
287	287.104	MLST.Pseudomonas_aeruginosa.968	968	Pseudomonas aeruginosa AZPAE14895	meropenem	Susceptible	0.25		0.25	mg/L	Broth dilution		Sensititre	Thermo Fisher Scientific	CLSI	2013				Laboratory Method		25367914
287	287.126	MLST.Pseudomonas_aeruginosa.1158	1158	Pseudomonas aeruginosa strain ZG316722	meropenem	Susceptible	1		1	mg/L	Broth dilution				CLSI	2018				Laboratory Method		32048461
287	287.125	MLST.Pseudomonas_aeruginosa.260	260	Pseudomonas aeruginosa strain ZG302432	meropenem	Susceptible					Agar dilution				CLSI	2018				Laboratory Method		32048461
287	287.106	MLST.Pseudomonas_aeruginosa.2572	2572	Pseudomonas aeruginosa AZPAE14868	meropenem	Susceptible	0.12		0.12	mg/L	Broth dilution		Sensititre	Thermo Fisher Scientific	CLSI	2013				Laboratory Method		25367914
287	287.124	MLST.Pseudomonas_aeruginosa.17	17	Pseudomonas aeruginosa AZPAE12148	meropenem	Susceptible	1		1	mg/L	Broth dilution		Sensititre	Thermo Fisher Scientific	CLSI	2013				Laboratory Method		25367914
287	287.104	MLST.Pseudomonas_aeruginosa.773	773	Pseudomonas aeruginosa AZPAE14889	meropenem	Susceptible	1		1	mg/L	Broth dilution		Sensititre	Thermo Fisher Scientific	CLSI	2013				Laboratory Method		25367914
287	287.978	MLST.Pseudomonas_aeruginosa.260	260	Pseudomonas aeruginosa AZPAE14955	meropenem	Susceptible	0.12		0.12	mg/L	Broth dilution		Sensititre	Thermo Fisher Scientific	CLSI	2013				Laboratory Method		25367914
287	287.125	MLST.Pseudomonas_aeruginosa.253	253	Pseudomonas aeruginosa strain ZG302442	meropenem	Susceptible	0.25		0.25	mg/L	Broth dilution				CLSI	2018				Laboratory Method		32048461
287	287.119	MLST.Pseudomonas_aeruginosa.381	381	Pseudomonas aeruginosa AZPAE14390	meropenem	Susceptible	1		1	mg/L	Broth dilution		Sensititre	Thermo Fisher Scientific	CLSI	2013				Laboratory Method		25367914
287	287.107	MLST.Pseudomonas_aeruginosa.1101	1101	Pseudomonas aeruginosa AZPAE14866	meropenem	Susceptible	0.12		0.12	mg/L	Broth dilution		Sensititre	Thermo Fisher Scientific	CLSI	2013				Laboratory Method		25367914
287	287.108	MLST.Pseudomonas_aeruginosa.2715	2715	Pseudomonas aeruginosa AZPAE14847	meropenem	Susceptible	0.12		0.12	mg/L	Broth dilution		Sensititre	Thermo Fisher Scientific	CLSI	2013				Laboratory Method		25367914
287	287.117	MLST.Pseudomonas_aeruginosa.257	257	Pseudomonas aeruginosa AZPAE14550	meropenem	Susceptible	0.125		0.125	mg/L	Broth dilution		Sensititre	Thermo Fisher Scientific	CLSI	2013				Laboratory Method		25367914
287	287.111	MLST.Pseudomonas_aeruginosa.671	671	Pseudomonas aeruginosa AZPAE14816	meropenem	Susceptible	1		1	mg/L	Broth dilution		Sensititre	Thermo Fisher Scientific	CLSI	2013				Laboratory Method		25367914
287	287.103	MLST.Pseudomonas_aeruginosa.1721	1721	Pseudomonas aeruginosa AZPAE14903	meropenem	Susceptible	0.25		0.25	mg/L	Broth dilution		Sensititre	Thermo Fisher Scientific	CLSI	2013				Laboratory Method		25367914
287	287.101	MLST.Pseudomonas_aeruginosa.369	369	Pseudomonas aeruginosa AZPAE14919	meropenem	Susceptible	0.12		0.12	mg/L	Broth dilution		Sensititre	Thermo Fisher Scientific	CLSI	2013				Laboratory Method		25367914
287	287.106	MLST.Pseudomonas_aeruginosa.2717	2717	Pseudomonas aeruginosa AZPAE14876	meropenem	Susceptible	0.5		0.5	mg/L	Broth dilution		Sensititre	Thermo Fisher Scientific	CLSI	2013				Laboratory Method		25367914
287	287.125	MLST.Pseudomonas_aeruginosa.845	845	Pseudomonas aeruginosa strain ZG302451	meropenem	Susceptible	0.25		0.25	mg/L	Broth dilution				CLSI	2018				Laboratory Method		32048461
287	287.893	MLST.Pseudomonas_aeruginosa.253	253	Pseudomonas aeruginosa AZPAE15025	meropenem	Susceptible	0.25		0.25	mg/L	Broth dilution		Sensititre	Thermo Fisher Scientific	CLSI	2013				Laboratory Method		25367914
287	287.106	MLST.Pseudomonas_aeruginosa.883	883	Pseudomonas aeruginosa AZPAE14873	meropenem	Susceptible	0.5		0.5	mg/L	Broth dilution		Sensititre	Thermo Fisher Scientific	CLSI	2013				Laboratory Method		25367914
287	287.12	MLST.Pseudomonas_aeruginosa.3119	3119	Pseudomonas aeruginosa AZPAE14352	meropenem	Susceptible	0.25		0.25	mg/L	Broth dilution		Sensititre	Thermo Fisher Scientific	CLSI	2013				Laboratory Method		25367914
287	287.101	MLST.Pseudomonas_aeruginosa.2718	2718	Pseudomonas aeruginosa AZPAE14918	meropenem	Susceptible	1		1	mg/L	Broth dilution		Sensititre	Thermo Fisher Scientific	CLSI	2013				Laboratory Method		25367914
287	287.1	MLST.Pseudomonas_aeruginosa.1186	1186	Pseudomonas aeruginosa AZPAE14930	meropenem	Susceptible	0.5		0.5	mg/L	Broth dilution		Sensititre	Thermo Fisher Scientific	CLSI	2013				Laboratory Method		25367914
287	287.125	MLST.Pseudomonas_aeruginosa.389	389	Pseudomonas aeruginosa AZPAE12136	meropenem	Susceptible	0.015		0.015	mg/L	Broth dilution		Sensititre	Thermo Fisher Scientific	CLSI	2013				Laboratory Method		25367914
287	287.125	MLST.Pseudomonas_aeruginosa.298	298	Pseudomonas aeruginosa strain ZG316704	meropenem	Susceptible					Agar dilution				CLSI	2018				Laboratory Method		32048461
287	287.891	MLST.Pseudomonas_aeruginosa.1086	1086	Pseudomonas aeruginosa AZPAE15027	meropenem	Susceptible	0.06		0.06	mg/L	Broth dilution		Sensititre	Thermo Fisher Scientific	CLSI	2013				Laboratory Method		25367914
287	287.983	MLST.Pseudomonas_aeruginosa.17	17	Pseudomonas aeruginosa AZPAE14950	meropenem	Susceptible	0.25		0.25	mg/L	Broth dilution		Sensititre	Thermo Fisher Scientific	CLSI	2013				Laboratory Method		25367914
287	287.118	MLST.Pseudomonas_aeruginosa.1400	1400	Pseudomonas aeruginosa AZPAE14509	meropenem	Susceptible	1		1	mg/L	Broth dilution		Sensititre	Thermo Fisher Scientific	CLSI	2013				Laboratory Method		25367914
287	287.107	MLST.Pseudomonas_aeruginosa.1284	1284	Pseudomonas aeruginosa AZPAE14858	meropenem	Susceptible	0.25		0.25	mg/L	Broth dilution		Sensititre	Thermo Fisher Scientific	CLSI	2013				Laboratory Method		25367914
287	287.116	MLST.Pseudomonas_aeruginosa.640	640	Pseudomonas aeruginosa AZPAE14697	meropenem	Susceptible	0.12		0.12	mg/L	Broth dilution		Sensititre	Thermo Fisher Scientific	CLSI	2013				Laboratory Method		25367914
287	287.967	MLST.Pseudomonas_aeruginosa.2721	2721	Pseudomonas aeruginosa AZPAE14967	meropenem	Susceptible	2		2	mg/L	Broth dilution		Sensititre	Thermo Fisher Scientific	CLSI	2013				Laboratory Method		25367914
287	287.109	MLST.Pseudomonas_aeruginosa.1960	1960	Pseudomonas aeruginosa AZPAE14840	meropenem	Susceptible	2		2	mg/L	Broth dilution		Sensititre	Thermo Fisher Scientific	CLSI	2013				Laboratory Method		25367914
287	287.902	MLST.Pseudomonas_aeruginosa.253	253	Pseudomonas aeruginosa AZPAE15016	meropenem	Susceptible	1		1	mg/L	Broth dilution		Sensititre	Thermo Fisher Scientific	CLSI	2013				Laboratory Method		25367914
287	287.107	MLST.Pseudomonas_aeruginosa.16	16	Pseudomonas aeruginosa AZPAE14864	meropenem	Susceptible	0.12		0.12	mg/L	Broth dilution		Sensititre	Thermo Fisher Scientific	CLSI	2013				Laboratory Method		25367914
287	287.959	MLST.Pseudomonas_aeruginosa.879	879	Pseudomonas aeruginosa AZPAE14975	meropenem	Susceptible	0.12		0.12	mg/L	Broth dilution		Sensititre	Thermo Fisher Scientific	CLSI	2013				Laboratory Method		25367914
287	287.957	MLST.Pseudomonas_aeruginosa.1437	1437	Pseudomonas aeruginosa AZPAE14977	meropenem	Susceptible	0.12		0.12	mg/L	Broth dilution		Sensititre	Thermo Fisher Scientific	CLSI	2013				Laboratory Method		25367914
287	287.102	MLST.Pseudomonas_aeruginosa.274	274	Pseudomonas aeruginosa AZPAE14914	meropenem	Susceptible	0.25		0.25	mg/L	Broth dilution		Sensititre	Thermo Fisher Scientific	CLSI	2013				Laboratory Method		25367914
287	287.107	MLST.Pseudomonas_aeruginosa.132	132	Pseudomonas aeruginosa AZPAE14861	meropenem	Susceptible	0.06		0.06	mg/L	Broth dilution		Sensititre	Thermo Fisher Scientific	CLSI	2013				Laboratory Method		25367914
287	287.103	MLST.Pseudomonas_aeruginosa.3202	3202	Pseudomonas aeruginosa AZPAE14899	meropenem	Susceptible	0.06		0.06	mg/L	Broth dilution		Sensititre	Thermo Fisher Scientific	CLSI	2013				Laboratory Method		25367914
287	287.13	MLST.Pseudomonas_aeruginosa.27	27	Pseudomonas aeruginosa AZPAE12135	meropenem	Susceptible	0.12		0.12	mg/L	Broth dilution		Sensititre	Thermo Fisher Scientific	CLSI	2013				Laboratory Method		25367914
287	287.122	MLST.Pseudomonas_aeruginosa.2140	2140	Pseudomonas aeruginosa AZPAE12422	meropenem	Susceptible	0.25		0.25	mg/L	Broth dilution		Sensititre	Thermo Fisher Scientific	CLSI	2013				Laboratory Method		25367914
287	287.117	MLST.Pseudomonas_aeruginosa.2615	2615	Pseudomonas aeruginosa AZPAE14526	meropenem	Susceptible	0.125		0.125	mg/L	Broth dilution		Sensititre	Thermo Fisher Scientific	CLSI	2013				Laboratory Method		25367914
287	287.973	MLST.Pseudomonas_aeruginosa.2720	2720	Pseudomonas aeruginosa AZPAE14960	meropenem	Susceptible	0.06		0.06	mg/L	Broth dilution		Sensititre	Thermo Fisher Scientific	CLSI	2013				Laboratory Method		25367914
287	287.112	MLST.Pseudomonas_aeruginosa.1684	1684	Pseudomonas aeruginosa AZPAE14813	meropenem	Susceptible	0.5		0.5	mg/L	Broth dilution		Sensititre	Thermo Fisher Scientific	CLSI	2013				Laboratory Method		25367914
287	287.101	MLST.Pseudomonas_aeruginosa.267	267	Pseudomonas aeruginosa AZPAE14927	meropenem	Susceptible	2		2	mg/L	Broth dilution		Sensititre	Thermo Fisher Scientific	CLSI	2013				Laboratory Method		25367914
287	287.116	MLST.Pseudomonas_aeruginosa.253	253	Pseudomonas aeruginosa AZPAE14695	meropenem	Susceptible	2		2	mg/L	Broth dilution		Sensititre	Thermo Fisher Scientific	CLSI	2013				Laboratory Method		25367914
287	287.125	MLST.Pseudomonas_aeruginosa.244	244	Pseudomonas aeruginosa strain ZG314696	meropenem	Susceptible					Agar dilution				CLSI	2018				Laboratory Method		32048461
287	287.108	MLST.Pseudomonas_aeruginosa.253	253	Pseudomonas aeruginosa AZPAE14845	meropenem	Susceptible	0.12		0.12	mg/L	Broth dilution		Sensititre	Thermo Fisher Scientific	CLSI	2013				Laboratory Method		25367914
287	287.9	MLST.Pseudomonas_aeruginosa.17	17	Pseudomonas aeruginosa AZPAE15018	meropenem	Susceptible	2		2	mg/L	Broth dilution		Sensititre	Thermo Fisher Scientific	CLSI	2013				Laboratory Method		25367914
287	287.922	MLST.Pseudomonas_aeruginosa.646	646	Pseudomonas aeruginosa AZPAE14996	meropenem	Susceptible	0.5		0.5	mg/L	Broth dilution		Sensititre	Thermo Fisher Scientific	CLSI	2013				Laboratory Method		25367914
287	287.119	MLST.Pseudomonas_aeruginosa.365	365	Pseudomonas aeruginosa AZPAE14395	meropenem	Susceptible	0.06		0.06	mg/L	Broth dilution		Sensititre	Thermo Fisher Scientific	CLSI	2013				Laboratory Method		25367914
287	287.971	MLST.Pseudomonas_aeruginosa.532	532	Pseudomonas aeruginosa AZPAE14962	meropenem	Susceptible	0.25		0.25	mg/L	Broth dilution		Sensititre	Thermo Fisher Scientific	CLSI	2013				Laboratory Method		25367914
287	287.121	MLST.Pseudomonas_aeruginosa.244	244	Pseudomonas aeruginosa AZPAE13864	meropenem	Susceptible	2		2	mg/L	Broth dilution		Sensititre	Thermo Fisher Scientific	CLSI	2013				Laboratory Method		25367914
287	287.101	MLST.Pseudomonas_aeruginosa.633	633	Pseudomonas aeruginosa AZPAE14921	meropenem	Susceptible	0.5		0.5	mg/L	Broth dilution		Sensititre	Thermo Fisher Scientific	CLSI	2013				Laboratory Method		25367914
287	287.112	MLST.Pseudomonas_aeruginosa.385	385	Pseudomonas aeruginosa AZPAE14809	meropenem	Susceptible	0.12		0.12	mg/L	Broth dilution		Sensititre	Thermo Fisher Scientific	CLSI	2013				Laboratory Method		25367914
287	287.123	MLST.Pseudomonas_aeruginosa.389	389	Pseudomonas aeruginosa AZPAE12155	meropenem	Susceptible	0.5		0.5	mg/L	Broth dilution		Sensititre	Thermo Fisher Scientific	CLSI	2013				Laboratory Method		25367914
287	287.99	MLST.Pseudomonas_aeruginosa.1743	1743	Pseudomonas aeruginosa AZPAE14943	meropenem	Susceptible	0.5		0.5	mg/L	Broth dilution		Sensititre	Thermo Fisher Scientific	CLSI	2013				Laboratory Method		25367914
287	287.101	MLST.Pseudomonas_aeruginosa.1605	1605	Pseudomonas aeruginosa AZPAE14928	meropenem	Susceptible	0.06		0.06	mg/L	Broth dilution		Sensititre	Thermo Fisher Scientific	CLSI	2013				Laboratory Method		25367914
287	287.123	MLST.Pseudomonas_aeruginosa.274	274	Pseudomonas aeruginosa AZPAE12412	meropenem	Susceptible	0.5		0.5	mg/L	Broth dilution		Sensititre	Thermo Fisher Scientific	CLSI	2013				Laboratory Method		25367914
287	287.101	MLST.Pseudomonas_aeruginosa.1800	1800	Pseudomonas aeruginosa AZPAE14925	meropenem	Susceptible	0.06		0.06	mg/L	Broth dilution		Sensititre	Thermo Fisher Scientific	CLSI	2013				Laboratory Method		25367914
287	287.125	MLST.Pseudomonas_aeruginosa.253	253	Pseudomonas aeruginosa strain ZG314738	meropenem	Susceptible	1		1	mg/L	Broth dilution				CLSI	2018				Laboratory Method		32048461
287	287.111	MLST.Pseudomonas_aeruginosa.386	386	Pseudomonas aeruginosa AZPAE14817	meropenem	Susceptible	0.25		0.25	mg/L	Broth dilution		Sensititre	Thermo Fisher Scientific	CLSI	2013				Laboratory Method		25367914
287	287.125	MLST.Pseudomonas_aeruginosa.395	395	Pseudomonas aeruginosa strain ZG302431	meropenem	Susceptible	0.25		0.25	mg/L	Broth dilution				CLSI	2018				Laboratory Method		32048461
287	287.932	MLST.Pseudomonas_aeruginosa.769	769	Pseudomonas aeruginosa AZPAE14986	meropenem	Susceptible	2		2	mg/L	Broth dilution		Sensititre	Thermo Fisher Scientific	CLSI	2013				Laboratory Method		25367914
287	287.105	MLST.Pseudomonas_aeruginosa.3119	3119	Pseudomonas aeruginosa AZPAE14885	meropenem	Susceptible	0.06		0.06	mg/L	Broth dilution		Sensititre	Thermo Fisher Scientific	CLSI	2013				Laboratory Method		25367914
287	287.115	MLST.Pseudomonas_aeruginosa.463	463	Pseudomonas aeruginosa AZPAE14698	meropenem	Susceptible	0.5		0.5	mg/L	Broth dilution		Sensititre	Thermo Fisher Scientific	CLSI	2013				Laboratory Method		25367914
287	287.123	MLST.Pseudomonas_aeruginosa.1239	1239	Pseudomonas aeruginosa AZPAE12410	meropenem	Susceptible	0.25		0.25	mg/L	Broth dilution		Sensititre	Thermo Fisher Scientific	CLSI	2013				Laboratory Method		25367914
287	287.952	MLST.Pseudomonas_aeruginosa.1420	1420	Pseudomonas aeruginosa AZPAE14982	meropenem	Susceptible	0.06		0.06	mg/L	Broth dilution		Sensititre	Thermo Fisher Scientific	CLSI	2013				Laboratory Method		25367914
287	287.11	MLST.Pseudomonas_aeruginosa.1858	1858	Pseudomonas aeruginosa AZPAE14828	meropenem	Susceptible	0.5		0.5	mg/L	Broth dilution		Sensititre	Thermo Fisher Scientific	CLSI	2013				Laboratory Method		25367914
287	287.108	MLST.Pseudomonas_aeruginosa.17	17	Pseudomonas aeruginosa AZPAE14857	meropenem	Susceptible	0.12		0.12	mg/L	Broth dilution		Sensititre	Thermo Fisher Scientific	CLSI	2013				Laboratory Method		25367914
287	287.981	MLST.Pseudomonas_aeruginosa.2069	2069	Pseudomonas aeruginosa AZPAE14952	meropenem	Susceptible	2		2	mg/L	Broth dilution		Sensititre	Thermo Fisher Scientific	CLSI	2013				Laboratory Method		25367914
287	287.102	MLST.Pseudomonas_aeruginosa.267	267	Pseudomonas aeruginosa AZPAE14915	meropenem	Susceptible	0.5		0.5	mg/L	Broth dilution		Sensititre	Thermo Fisher Scientific	CLSI	2013				Laboratory Method		25367914
287	287.998	MLST.Pseudomonas_aeruginosa.17	17	Pseudomonas aeruginosa AZPAE14935	meropenem	Susceptible	0.25		0.25	mg/L	Broth dilution		Sensititre	Thermo Fisher Scientific	CLSI	2013				Laboratory Method		25367914
287	287.107	MLST.Pseudomonas_aeruginosa.621	621	Pseudomonas aeruginosa AZPAE14862	meropenem	Susceptible	2		2	mg/L	Broth dilution		Sensititre	Thermo Fisher Scientific	CLSI	2013				Laboratory Method		25367914
287	287.906	MLST.Pseudomonas_aeruginosa.252	252	Pseudomonas aeruginosa AZPAE15012	meropenem	Susceptible	0.12		0.12	mg/L	Broth dilution		Sensititre	Thermo Fisher Scientific	CLSI	2013				Laboratory Method		25367914
287	287.122	MLST.Pseudomonas_aeruginosa.2105	2105	Pseudomonas aeruginosa AZPAE12417	meropenem	Susceptible	0.12		0.12	mg/L	Broth dilution		Sensititre	Thermo Fisher Scientific	CLSI	2013				Laboratory Method		25367914
287	287.108	MLST.Pseudomonas_aeruginosa.2021	2021	Pseudomonas aeruginosa AZPAE14855	meropenem	Susceptible	2		2	mg/L	Broth dilution		Sensititre	Thermo Fisher Scientific	CLSI	2013				Laboratory Method		25367914
287	287.102	MLST.Pseudomonas_aeruginosa.1800	1800	Pseudomonas aeruginosa AZPAE14913	meropenem	Susceptible	0.25		0.25	mg/L	Broth dilution		Sensititre	Thermo Fisher Scientific	CLSI	2013				Laboratory Method		25367914
287	287.104	MLST.Pseudomonas_aeruginosa.262	262	Pseudomonas aeruginosa AZPAE14891	meropenem	Susceptible	0.12		0.12	mg/L	Broth dilution		Sensititre	Thermo Fisher Scientific	CLSI	2013				Laboratory Method		25367914
287	287.892	MLST.Pseudomonas_aeruginosa.2724	2724	Pseudomonas aeruginosa AZPAE15026	meropenem	Susceptible	0.06		0.06	mg/L	Broth dilution		Sensititre	Thermo Fisher Scientific	CLSI	2013				Laboratory Method		25367914
287	287.112	MLST.Pseudomonas_aeruginosa.132	132	Pseudomonas aeruginosa AZPAE14810	meropenem	Susceptible	0.12		0.12	mg/L	Broth dilution		Sensititre	Thermo Fisher Scientific	CLSI	2013				Laboratory Method		25367914
287	287.121	MLST.Pseudomonas_aeruginosa.655	655	Pseudomonas aeruginosa AZPAE13866	meropenem	Susceptible	2		2	mg/L	Broth dilution		Sensititre	Thermo Fisher Scientific	CLSI	2013				Laboratory Method		25367914
287	287.963	MLST.Pseudomonas_aeruginosa.274	274	Pseudomonas aeruginosa AZPAE14971	meropenem	Susceptible	0.5		0.5	mg/L	Broth dilution		Sensititre	Thermo Fisher Scientific	CLSI	2013				Laboratory Method		25367914
287	287.953	MLST.Pseudomonas_aeruginosa.274	274	Pseudomonas aeruginosa AZPAE14981	meropenem	Susceptible	0.25		0.25	mg/L	Broth dilution		Sensititre	Thermo Fisher Scientific	CLSI	2013				Laboratory Method		25367914
287	287.93	MLST.Pseudomonas_aeruginosa.1076	1076	Pseudomonas aeruginosa AZPAE14988	meropenem	Susceptible	2		2	mg/L	Broth dilution		Sensititre	Thermo Fisher Scientific	CLSI	2013				Laboratory Method		25367914
287	287.904	MLST.Pseudomonas_aeruginosa.1033	1033	Pseudomonas aeruginosa AZPAE15014	meropenem	Susceptible	0.25		0.25	mg/L	Broth dilution		Sensititre	Thermo Fisher Scientific	CLSI	2013				Laboratory Method		25367914
287	287.102	MLST.Pseudomonas_aeruginosa.241	241	Pseudomonas aeruginosa AZPAE14910	meropenem	Susceptible	0.5		0.5	mg/L	Broth dilution		Sensititre	Thermo Fisher Scientific	CLSI	2013				Laboratory Method		25367914
287	287.108	MLST.Pseudomonas_aeruginosa.253	253	Pseudomonas aeruginosa AZPAE14850	meropenem	Susceptible	2		2	mg/L	Broth dilution		Sensititre	Thermo Fisher Scientific	CLSI	2013				Laboratory Method		25367914
287	287.109	MLST.Pseudomonas_aeruginosa.27	27	Pseudomonas aeruginosa AZPAE14844	meropenem	Susceptible	0.25		0.25	mg/L	Broth dilution		Sensititre	Thermo Fisher Scientific	CLSI	2013				Laboratory Method		25367914
287	287.108	MLST.Pseudomonas_aeruginosa.108	108	Pseudomonas aeruginosa AZPAE14856	meropenem	Susceptible	0.12		0.12	mg/L	Broth dilution		Sensititre	Thermo Fisher Scientific	CLSI	2013				Laboratory Method		25367914
287	287.919	MLST.Pseudomonas_aeruginosa.557	557	Pseudomonas aeruginosa AZPAE14999	meropenem	Susceptible	0.12		0.12	mg/L	Broth dilution		Sensititre	Thermo Fisher Scientific	CLSI	2013				Laboratory Method		25367914
287	287.123	MLST.Pseudomonas_aeruginosa.1011	1011	Pseudomonas aeruginosa AZPAE12411	meropenem	Susceptible	0.12		0.12	mg/L	Broth dilution		Sensititre	Thermo Fisher Scientific	CLSI	2013				Laboratory Method		25367914
287	287.896	MLST.Pseudomonas_aeruginosa.387	387	Pseudomonas aeruginosa AZPAE15022	meropenem	Susceptible	0.5		0.5	mg/L	Broth dilution		Sensititre	Thermo Fisher Scientific	CLSI	2013				Laboratory Method		25367914
287	287.111	MLST.Pseudomonas_aeruginosa.1122	1122	Pseudomonas aeruginosa AZPAE14820	meropenem	Susceptible	0.06		0.06	mg/L	Broth dilution		Sensititre	Thermo Fisher Scientific	CLSI	2013				Laboratory Method		25367914
287	287.119	MLST.Pseudomonas_aeruginosa.1053	1053	Pseudomonas aeruginosa AZPAE14410	meropenem	Susceptible	0.5		0.5	mg/L	Broth dilution		Sensititre	Thermo Fisher Scientific	CLSI	2013				Laboratory Method		25367914
287	287.923	MLST.Pseudomonas_aeruginosa.231	231	Pseudomonas aeruginosa AZPAE14995	meropenem	Susceptible	2		2	mg/L	Broth dilution		Sensititre	Thermo Fisher Scientific	CLSI	2013				Laboratory Method		25367914
287	287.914	MLST.Pseudomonas_aeruginosa.2850	2850	Pseudomonas aeruginosa AZPAE15004	meropenem	Susceptible	0.06		0.06	mg/L	Broth dilution		Sensititre	Thermo Fisher Scientific	CLSI	2013				Laboratory Method		25367914
287	287.116	MLST.Pseudomonas_aeruginosa.1090	1090	Pseudomonas aeruginosa AZPAE14693	meropenem	Susceptible	1		1	mg/L	Broth dilution		Sensititre	Thermo Fisher Scientific	CLSI	2013				Laboratory Method		25367914
287	287.119	MLST.Pseudomonas_aeruginosa.1248	1248	Pseudomonas aeruginosa AZPAE14404	meropenem	Susceptible	0.06		0.06	mg/L	Broth dilution		Sensititre	Thermo Fisher Scientific	CLSI	2013				Laboratory Method		25367914
287	287.105	MLST.Pseudomonas_aeruginosa.701	701	Pseudomonas aeruginosa AZPAE14883	meropenem	Susceptible	0.03		0.03	mg/L	Broth dilution		Sensititre	Thermo Fisher Scientific	CLSI	2013				Laboratory Method		25367914
287	287.117	MLST.Pseudomonas_aeruginosa.3170	3170	Pseudomonas aeruginosa AZPAE14533	meropenem	Susceptible	0.125		0.125	mg/L	Broth dilution		Sensititre	Thermo Fisher Scientific	CLSI	2013				Laboratory Method		25367914
287	287.106	MLST.Pseudomonas_aeruginosa.885	885	Pseudomonas aeruginosa AZPAE14871	meropenem	Susceptible	0.5		0.5	mg/L	Broth dilution		Sensititre	Thermo Fisher Scientific	CLSI	2013				Laboratory Method		25367914
287	287.962	MLST.Pseudomonas_aeruginosa.1567	1567	Pseudomonas aeruginosa AZPAE14972	meropenem	Susceptible	0.25		0.25	mg/L	Broth dilution		Sensititre	Thermo Fisher Scientific	CLSI	2013				Laboratory Method		25367914
287	287.989	MLST.Pseudomonas_aeruginosa.17	17	Pseudomonas aeruginosa AZPAE14944	meropenem	Susceptible	0.12		0.12	mg/L	Broth dilution		Sensititre	Thermo Fisher Scientific	CLSI	2013				Laboratory Method		25367914
287	287.103	MLST.Pseudomonas_aeruginosa.633	633	Pseudomonas aeruginosa AZPAE14908	meropenem	Susceptible	0.25		0.25	mg/L	Broth dilution		Sensititre	Thermo Fisher Scientific	CLSI	2013				Laboratory Method		25367914
287	287.106	MLST.Pseudomonas_aeruginosa.381	381	Pseudomonas aeruginosa AZPAE14875	meropenem	Susceptible	0.06		0.06	mg/L	Broth dilution		Sensititre	Thermo Fisher Scientific	CLSI	2013				Laboratory Method		25367914
287	287.102	MLST.Pseudomonas_aeruginosa.532	532	Pseudomonas aeruginosa AZPAE14911	meropenem	Susceptible	2		2	mg/L	Broth dilution		Sensititre	Thermo Fisher Scientific	CLSI	2013				Laboratory Method		25367914
287	287.976	MLST.Pseudomonas_aeruginosa.2410	2410	Pseudomonas aeruginosa AZPAE14957	meropenem	Susceptible	0.03		0.03	mg/L	Broth dilution		Sensititre	Thermo Fisher Scientific	CLSI	2013				Laboratory Method		25367914
287	287.933	MLST.Pseudomonas_aeruginosa.1076	1076	Pseudomonas aeruginosa AZPAE14985	meropenem	Susceptible	0.12		0.12	mg/L	Broth dilution		Sensititre	Thermo Fisher Scientific	CLSI	2013				Laboratory Method		25367914
287	287.108	MLST.Pseudomonas_aeruginosa.2625	2625	Pseudomonas aeruginosa AZPAE14848	meropenem	Susceptible	0.06		0.06	mg/L	Broth dilution		Sensititre	Thermo Fisher Scientific	CLSI	2013				Laboratory Method		25367914
287	287.926	MLST.Pseudomonas_aeruginosa.2055	2055	Pseudomonas aeruginosa AZPAE14992	meropenem	Susceptible	0.06		0.06	mg/L	Broth dilution		Sensititre	Thermo Fisher Scientific	CLSI	2013				Laboratory Method		25367914
287	287.107	MLST.Pseudomonas_aeruginosa.640	640	Pseudomonas aeruginosa AZPAE14859	meropenem	Susceptible	0.12		0.12	mg/L	Broth dilution		Sensititre	Thermo Fisher Scientific	CLSI	2013				Laboratory Method		25367914
287	287.103	MLST.Pseudomonas_aeruginosa.253	253	Pseudomonas aeruginosa AZPAE14898	meropenem	Susceptible	0.5		0.5	mg/L	Broth dilution		Sensititre	Thermo Fisher Scientific	CLSI	2013				Laboratory Method		25367914
287	287.128	MLST.Pseudomonas_aeruginosa.926	926	Pseudomonas aeruginosa strain CH2922	meropenem	Susceptible					Agar dilution				CLSI	2018				Laboratory Method		32048461
287	287.885	MLST.Pseudomonas_aeruginosa.274	274	Pseudomonas aeruginosa AZPAE15033	meropenem	Susceptible	0.06		0.06	mg/L	Broth dilution		Sensititre	Thermo Fisher Scientific	CLSI	2013				Laboratory Method		25367914
287	287.128	MLST.Pseudomonas_aeruginosa.282	282	Pseudomonas aeruginosa strain MHH15015	meropenem	Susceptible	2		2	mg/L	Broth dilution				CLSI	2018				Laboratory Method		32048461
287	287.876	MLST.Pseudomonas_aeruginosa.2211	2211	Pseudomonas aeruginosa AZPAE15042	meropenem	Susceptible	2		2	mg/L	Broth dilution		Sensititre	Thermo Fisher Scientific	CLSI	2013				Laboratory Method		25367914
287	287.126	MLST.Pseudomonas_aeruginosa.654	654	Pseudomonas aeruginosa strain F1763	meropenem	Susceptible					Agar dilution				CLSI	2018				Laboratory Method		32048461
287	287.125	MLST.Pseudomonas_aeruginosa.641	641	Pseudomonas aeruginosa strain CH5621	meropenem	Susceptible					Agar dilution				CLSI	2018				Laboratory Method		32048461
287	287.874	MLST.Pseudomonas_aeruginosa.1320	1320	Pseudomonas aeruginosa AZPAE15044	meropenem	Susceptible	0.25		0.25	mg/L	Broth dilution		Sensititre	Thermo Fisher Scientific	CLSI	2013				Laboratory Method		25367914
287	287.128	MLST.Pseudomonas_aeruginosa.316	316	Pseudomonas aeruginosa strain CH2734	meropenem	Susceptible	0.25		0.25	mg/L	Broth dilution				CLSI	2018				Laboratory Method		32048461
287	287.128	MLST.Pseudomonas_aeruginosa.253	253	Pseudomonas aeruginosa strain CH2829	meropenem	Susceptible					Agar dilution				CLSI	2018				Laboratory Method		32048461
287	287.127	MLST.Pseudomonas_aeruginosa.1613	1613	Pseudomonas aeruginosa strain ESP009	meropenem	Susceptible	1		1	mg/L	Broth dilution				CLSI	2018				Laboratory Method		32048461
287	287.125	MLST.Pseudomonas_aeruginosa.244	244	Pseudomonas aeruginosa strain CH4681	meropenem	Susceptible					Agar dilution				CLSI	2018				Laboratory Method		32048461
287	287.128	MLST.Pseudomonas_aeruginosa.259	259	Pseudomonas aeruginosa strain CH2939	meropenem	Susceptible					Agar dilution				CLSI	2018				Laboratory Method		32048461
287	287.856	MLST.Pseudomonas_aeruginosa.644	644	Pseudomonas aeruginosa AZPAE15062	meropenem	Susceptible	0.12		0.12	mg/L	Broth dilution		Sensititre	Thermo Fisher Scientific	CLSI	2013				Laboratory Method		25367914
287	287.127	MLST.Pseudomonas_aeruginosa.1072	1072	Pseudomonas aeruginosa strain ESP002	meropenem	Susceptible					Agar dilution				CLSI	2018				Laboratory Method		32048461
287	287.124	MLST.Pseudomonas_aeruginosa.235	235	Pseudomonas aeruginosa strain CH4418	meropenem	Susceptible					Agar dilution				CLSI	2018				Laboratory Method		32048461
287	287.127	MLST.Pseudomonas_aeruginosa.299	299	Pseudomonas aeruginosa strain ESP006	meropenem	Susceptible	0.125		0.125	mg/L	Broth dilution				CLSI	2018				Laboratory Method		32048461
287	287.127	MLST.Pseudomonas_aeruginosa.267	267	Pseudomonas aeruginosa strain ESP058	meropenem	Susceptible					Agar dilution				CLSI	2018				Laboratory Method		32048461
287	287.868	MLST.Pseudomonas_aeruginosa.360	360	Pseudomonas aeruginosa AZPAE15050	meropenem	Susceptible	0.25		0.25	mg/L	Broth dilution		Sensititre	Thermo Fisher Scientific	CLSI	2013				Laboratory Method		25367914
287	287.128	MLST.Pseudomonas_aeruginosa.27	27	Pseudomonas aeruginosa strain CH3906	meropenem	Susceptible	2		2	mg/L	Broth dilution				CLSI	2018				Laboratory Method		32048461
287	287.128	MLST.Pseudomonas_aeruginosa.235	235	Pseudomonas aeruginosa strain CH5159	meropenem	Susceptible					Agar dilution				CLSI	2018				Laboratory Method		32048461
287	287.128	MLST.Pseudomonas_aeruginosa.235	235	Pseudomonas aeruginosa strain CH3648	meropenem	Susceptible					Agar dilution				CLSI	2018				Laboratory Method		32048461
287	287.128	MLST.Pseudomonas_aeruginosa.275	275	Pseudomonas aeruginosa strain CH2764	meropenem	Susceptible	0.5		0.5	mg/L	Broth dilution				CLSI	2018				Laboratory Method		32048461
287	287.877	MLST.Pseudomonas_aeruginosa.2725	2725	Pseudomonas aeruginosa AZPAE15041	meropenem	Susceptible	2		2	mg/L	Broth dilution		Sensititre	Thermo Fisher Scientific	CLSI	2013				Laboratory Method		25367914
287	287.129	MLST.Pseudomonas_aeruginosa.233	233	Pseudomonas aeruginosa strain MHH15817	meropenem	Susceptible					Agar dilution				CLSI	2018				Laboratory Method		32048461
287	287.128	MLST.Pseudomonas_aeruginosa.17	17	Pseudomonas aeruginosa strain CH2527	meropenem	Susceptible	2		2	mg/L	Broth dilution				CLSI	2018				Laboratory Method		32048461
287	287.128	MLST.Pseudomonas_aeruginosa.274	274	Pseudomonas aeruginosa strain CH2848	meropenem	Susceptible	2		2	mg/L	Broth dilution				CLSI	2018				Laboratory Method		32048461
287	287.127	MLST.Pseudomonas_aeruginosa.111	111	Pseudomonas aeruginosa strain F2098	meropenem	Susceptible					Agar dilution				CLSI	2018				Laboratory Method		32048461
287	287.128	MLST.Pseudomonas_aeruginosa.253	253	Pseudomonas aeruginosa strain CH2500	meropenem	Susceptible	2		2	mg/L	Broth dilution				CLSI	2018				Laboratory Method		32048461
287	287.127	MLST.Pseudomonas_aeruginosa.550	550	Pseudomonas aeruginosa strain ESP039	meropenem	Susceptible	0.5		0.5	mg/L	Broth dilution				CLSI	2018				Laboratory Method		32048461
287	287.125	MLST.Pseudomonas_aeruginosa.389	389	Pseudomonas aeruginosa strain CH4520	meropenem	Susceptible	2		2	mg/L	Broth dilution				CLSI	2018				Laboratory Method		32048461
287	287.127	MLST.Pseudomonas_aeruginosa.1144	1144	Pseudomonas aeruginosa strain ESP038	meropenem	Susceptible					Agar dilution				CLSI	2018				Laboratory Method		32048461
287	287.127	MLST.Pseudomonas_aeruginosa.279	279	Pseudomonas aeruginosa strain ESP050	meropenem	Susceptible	1		1	mg/L	Broth dilution				CLSI	2018				Laboratory Method		32048461
287	287.125	MLST.Pseudomonas_aeruginosa.2171	2171	Pseudomonas aeruginosa strain CH5206	meropenem	Susceptible					Agar dilution				CLSI	2018				Laboratory Method		32048461
287	287.127	MLST.Pseudomonas_aeruginosa.175	175	Pseudomonas aeruginosa strain ESP043	meropenem	Susceptible	2		2	mg/L	Broth dilution				CLSI	2018				Laboratory Method		32048461
287	287.128	MLST.Pseudomonas_aeruginosa.244	244	Pseudomonas aeruginosa strain CH3570	meropenem	Susceptible					Agar dilution				CLSI	2018				Laboratory Method		32048461
287	287.861	MLST.Pseudomonas_aeruginosa.2476	2476	Pseudomonas aeruginosa AZPAE15057	meropenem	Susceptible	0.5		0.5	mg/L	Broth dilution		Sensititre	Thermo Fisher Scientific	CLSI	2013				Laboratory Method		25367914
287	287.127	MLST.Pseudomonas_aeruginosa.1129	1129	Pseudomonas aeruginosa strain M70646050	meropenem	Susceptible	2		2	mg/L	Broth dilution				CLSI	2018				Laboratory Method		32048461
287	287.125	MLST.Pseudomonas_aeruginosa.175	175	Pseudomonas aeruginosa strain MHH15275	meropenem	Susceptible					Agar dilution				CLSI	2018				Laboratory Method		32048461
287	287.125	MLST.Pseudomonas_aeruginosa.1455	1455	Pseudomonas aeruginosa strain CH5356	meropenem	Susceptible	2		2	mg/L	Broth dilution				CLSI	2018				Laboratory Method		32048461
287	287.125	MLST.Pseudomonas_aeruginosa.235	235	Pseudomonas aeruginosa strain CH5193	meropenem	Susceptible	1		1	mg/L	Broth dilution				CLSI	2018				Laboratory Method		32048461
287	287.128	MLST.Pseudomonas_aeruginosa.293	293	Pseudomonas aeruginosa strain CH2678	meropenem	Susceptible					Agar dilution				CLSI	2018				Laboratory Method		32048461
287	287.127	MLST.Pseudomonas_aeruginosa.550	550	Pseudomonas aeruginosa strain ESP040	meropenem	Susceptible	0.125		0.125	mg/L	Broth dilution				CLSI	2018				Laboratory Method		32048461
287	287.127	MLST.Pseudomonas_aeruginosa.1109	1109	Pseudomonas aeruginosa strain ESP012	meropenem	Susceptible					Agar dilution				CLSI	2018				Laboratory Method		32048461
287	287.126	MLST.Pseudomonas_aeruginosa.499	499	Pseudomonas aeruginosa strain F1758	meropenem	Susceptible	1		1	mg/L	Broth dilution				CLSI	2018				Laboratory Method		32048461
287	287.128	MLST.Pseudomonas_aeruginosa.645	645	Pseudomonas aeruginosa strain CH2597	meropenem	Susceptible					Agar dilution				CLSI	2018				Laboratory Method		32048461
287	287.124	MLST.Pseudomonas_aeruginosa.485	485	Pseudomonas aeruginosa strain CH4443	meropenem	Susceptible	1		1	mg/L	Broth dilution				CLSI	2018				Laboratory Method		32048461
287	287.127	MLST.Pseudomonas_aeruginosa.1109	1109	Pseudomonas aeruginosa strain ESP013	meropenem	Susceptible	0.25		0.25	mg/L	Broth dilution				CLSI	2018				Laboratory Method		32048461
287	287.125	MLST.Pseudomonas_aeruginosa.235	235	Pseudomonas aeruginosa strain CH4548	meropenem	Susceptible					Agar dilution				CLSI	2018				Laboratory Method		32048461
287	287.127	MLST.Pseudomonas_aeruginosa.836	836	Pseudomonas aeruginosa strain M70647319	meropenem	Susceptible	0.25		0.25	mg/L	Broth dilution				CLSI	2018				Laboratory Method		32048461
287	287.125	MLST.Pseudomonas_aeruginosa.2171	2171	Pseudomonas aeruginosa strain CH4684	meropenem	Susceptible	0.5		0.5	mg/L	Broth dilution				CLSI	2018				Laboratory Method		32048461
287	287.85	MLST.Pseudomonas_aeruginosa.17	17	Pseudomonas aeruginosa AZPAE15068	meropenem	Susceptible	0.25		0.25	mg/L	Broth dilution		Sensititre	Thermo Fisher Scientific	CLSI	2013				Laboratory Method		25367914
287	287.127	MLST.Pseudomonas_aeruginosa.701	701	Pseudomonas aeruginosa strain ESP004	meropenem	Susceptible	2		2	mg/L	Broth dilution				CLSI	2018				Laboratory Method		32048461
287	287.128	MLST.Pseudomonas_aeruginosa.235	235	Pseudomonas aeruginosa strain CH2560	meropenem	Susceptible	1		1	mg/L	Broth dilution				CLSI	2018				Laboratory Method		32048461
287	287.873	MLST.Pseudomonas_aeruginosa.253	253	Pseudomonas aeruginosa AZPAE15045	meropenem	Susceptible	0.5		0.5	mg/L	Broth dilution		Sensititre	Thermo Fisher Scientific	CLSI	2013				Laboratory Method		25367914
287	287.118	MLST.Pseudomonas_aeruginosa.915	915	Pseudomonas aeruginosa AZPAE14443	meropenem	Susceptible	1		1	mg/L	Broth dilution		Sensititre	Thermo Fisher Scientific	CLSI	2013				Laboratory Method		25367914
287	287.124	MLST.Pseudomonas_aeruginosa.2211	2211	Pseudomonas aeruginosa strain CH4433	meropenem	Susceptible					Agar dilution				CLSI	2018				Laboratory Method		32048461
287	287.886	MLST.Pseudomonas_aeruginosa.360	360	Pseudomonas aeruginosa AZPAE15032	meropenem	Susceptible	0.5		0.5	mg/L	Broth dilution		Sensititre	Thermo Fisher Scientific	CLSI	2013				Laboratory Method		25367914
287	287.113	MLST.Pseudomonas_aeruginosa.17	17	Pseudomonas aeruginosa AZPAE14725	meropenem	Susceptible	1		1	mg/L	Broth dilution		Sensititre	Thermo Fisher Scientific	CLSI	2013				Laboratory Method		25367914
287	287.865	MLST.Pseudomonas_aeruginosa.699	699	Pseudomonas aeruginosa AZPAE15053	meropenem	Susceptible	0.25		0.25	mg/L	Broth dilution		Sensititre	Thermo Fisher Scientific	CLSI	2013				Laboratory Method		25367914
287	287.128	MLST.Pseudomonas_aeruginosa.235	235	Pseudomonas aeruginosa strain CH3173	meropenem	Susceptible	1		1	mg/L	Broth dilution				CLSI	2018				Laboratory Method		32048461
287	287.846	MLST.Pseudomonas_aeruginosa.274	274	Pseudomonas aeruginosa AZPAE15072	meropenem	Susceptible	0.25		0.25	mg/L	Broth dilution		Sensititre	Thermo Fisher Scientific	CLSI	2013				Laboratory Method		25367914
287	287.882	MLST.Pseudomonas_aeruginosa.406	406	Pseudomonas aeruginosa AZPAE15036	meropenem	Susceptible	0.12		0.12	mg/L	Broth dilution		Sensititre	Thermo Fisher Scientific	CLSI	2013				Laboratory Method		25367914
287	287.128	MLST.Pseudomonas_aeruginosa.1405	1405	Pseudomonas aeruginosa strain MHH14990	meropenem	Susceptible	1		1	mg/L	Broth dilution				CLSI	2018				Laboratory Method		32048461
287	287.863	MLST.Pseudomonas_aeruginosa.2727	2727	Pseudomonas aeruginosa AZPAE15055	meropenem	Susceptible	1		1	mg/L	Broth dilution		Sensititre	Thermo Fisher Scientific	CLSI	2013				Laboratory Method		25367914
287	287.857	MLST.Pseudomonas_aeruginosa.633	633	Pseudomonas aeruginosa AZPAE15061	meropenem	Susceptible	0.12		0.12	mg/L	Broth dilution		Sensititre	Thermo Fisher Scientific	CLSI	2013				Laboratory Method		25367914
287	287.866	MLST.Pseudomonas_aeruginosa.2726	2726	Pseudomonas aeruginosa AZPAE15052	meropenem	Susceptible	0.06		0.06	mg/L	Broth dilution		Sensititre	Thermo Fisher Scientific	CLSI	2013				Laboratory Method		25367914
287	287.127	MLST.Pseudomonas_aeruginosa.274	274	Pseudomonas aeruginosa strain MS2	meropenem	Susceptible	0.5		0.5	mg/L	Broth dilution				CLSI	2018				Laboratory Method		32048461
287	287.125	MLST.Pseudomonas_aeruginosa.12	12	Pseudomonas aeruginosa strain ZG205710	meropenem	Susceptible					Agar dilution				CLSI	2018				Laboratory Method		32048461
287	287.125	MLST.Pseudomonas_aeruginosa.1320	1320	Pseudomonas aeruginosa strain ZG302370	meropenem	Susceptible					Agar dilution				CLSI	2018				Laboratory Method		32048461
287	287.127	MLST.Pseudomonas_aeruginosa.27	27	Pseudomonas aeruginosa strain PSAE1903	meropenem	Susceptible					Agar dilution				CLSI	2018				Laboratory Method		32048461

## Sheet: ShaC mutation site distribution
ShaC amino acid loci	# of resistant isolates	z-score		ShaC amino acid loci	# of susceptible isolates	z-score
11	2	-0.51295		11	5	-0.18106
28	84	2.22279		28	56	3.28178
47	84	2.22279		36	2	-0.38476
85	1	-0.54631		47	59	3.48547
124	4	-0.44623		54	1	-0.45266
146	6	-0.3795		56	7	-0.04527
187	2	-0.51295		65	2	-0.38476
201	1	-0.54631		72	2	-0.38476
206	1	-0.54631		83	2	-0.38476
263	6	-0.3795		90	2	-0.38476
264	78	2.02261		91	1	-0.45266
315	4	-0.44623		124	4	-0.24896
338	6	-0.3795		146	12	0.29423
350	3	-0.47959		187	4	-0.24896
365	2	-0.51295		195	3	-0.31686
396	84	2.22279		199	2	-0.38476
406	6	-0.3795		205	2	-0.38476
433	6	-0.3795		206	1	-0.45266
441	1	-0.54631		251	2	-0.38476
449	16	-0.04587		264	47	2.67069
463	1	-0.54631		265	2	-0.38476
477	1	-0.54631		286	1	-0.45266
494	9	-0.27941		290	1	-0.45266
498	9	-0.27941		315	3	-0.31686
				321	2	-0.38476
				238	2	-0.38476
				349	2	-0.38476
				350	9	0.09053
				359	1	-0.45266
				370	2	-0.38476
				378	2	-0.38476
				396	55	3.21388
				404	1	-0.45266
				406	6	-0.11316
				410	2	-0.38476
				418	2	-0.38476
				421	2	-0.38476
				432	1	-0.45266
				441	1	-0.45266
				449	18	0.70162
				460	2	-0.38476
				467	2	-0.38476
				477	3	-0.31686
				480	1	-0.45266
				493	2	-0.38476
				494	10	0.15843
				498	16	0.56582
				499	1	-0.45266

## Sheet: FtsI mutation site distribution
FtsI amino acid loci	# of resistant isolates	z-score		FtsI amino acid loci	# of susceptible isolates	z-score
3	2	-0.22492		5	2	-0.0576
49	1	-0.51599		63	1	-0.69121
63	2	-0.22492		91	6	2.47683
91	9	1.8126		117	4	1.20962
92	1	-0.51599		139	2	-0.0576
117	7	1.23045		240	2	-0.0576
139	1	-0.51599		313	1	-0.69121
183	1	-0.51599		393	2	-0.0576
215	2	-0.22492		442	1	-0.69121
284	3	0.06615		539	1	-0.69121
394	1	-0.51599		568	1	-0.69121
421	1	-0.51599
436	1	-0.51599
454	1	-0.51599
466	4	0.35723
471	2	-0.22492
504	15	3.55904
507	1	-0.51599
527	1	-0.51599
533	3	0.06615
557	1	-0.51599
568	1	-0.51599
